# Supplementary material for: Synergistic binding sites in a metal-organic framework for the optical sensing of nitrogen dioxide
Source: Nat Commun. 2023 May 2;14:2506. doi: 10.1038/s41467-023-38170-9 (PMC10154382; doi:10.1038/s41467-023-38170-9)
Supplement: Supplementary file 4 — Supplementary Data 1 [file 41467_2023_38170_MOESM4_ESM.txt]

152
MOF808-model, E(r2SCAN3c/def2-mTZVPP)=-6629.067763120099 , E(M06L/def2-TZVPP)=-6631.375757425363
  Zr  -6.72230506523499     -1.90250440488389      1.77505467239445
  Zr  6.73396332053181      1.76035255026380      1.83599553922286
  Zr  6.72335965989610     -1.90110067911891      1.77577849103773
  Zr  -6.73432884289639      1.75978750980839      1.83647251872421
  Zr  -3.79786780570819     -0.03172348741885      1.01065044580699
  Zr  3.79680808580721     -0.03213284888261      1.00834403264840
  Zr  8.52977914161428      0.03472582734326     -0.63930756550846
  Zr  -8.52946410080579      0.03353479478362     -0.63974858354240
  Zr  5.63502633870100      1.86601099880162     -1.38778173951402
  Zr  -5.65706375379317     -1.77462473358163     -1.47662028255692
  Zr  -5.63695354933759      1.86652026404225     -1.38757853374182
  Zr  5.65854664337107     -1.77613576540311     -1.47605457119480
  O   -7.98503085321807     -0.02228667694320      1.52510873954819
  O   7.98574855339251     -0.02081085779608      1.52527207780604
  O   -5.04289494892021     -1.65993279406459      0.56293259979481
  O   5.03305777737959      1.62671843590011      0.64903691625447
  O   5.04438914250653     -1.65871299153368      0.56248761471005
  O   -5.03411598579275      1.62773043176628      0.65035860938636
  O   -5.51052747390642     -0.05836451519922      2.46945781011880
  O   5.51014353716313     -0.05789182346678      2.46887677654532
  O   4.44173334555843      0.03899473305306     -1.15606180360813
  O   -4.44415932641943      0.04106254140904     -1.15366439054081
  O   6.82612245033613      0.08257131401007     -2.06482379575777
  O   -6.82668404937340      0.08242871531994     -2.06611964391447
  O   7.31397568161855      1.65931071486993     -0.17243802663311
  O   -7.32539530269629     -1.60401327851706     -0.27486033382272
  O   -7.31484639091966      1.65846867940291     -0.17254914001744
  O   7.32683815912450     -1.60368456141559     -0.27427413518740
  O   -7.49222695090639     -1.17346598647510      3.80853608536424
  O   7.49328900202046      1.07477099687552      3.85053005481715
  O   9.99130795658859      1.39219405511549      0.32312613699173
  O   -9.99043397549226     -1.35820689827682      0.27190319008773
  O   8.86786800333134     -2.50870210842383      1.84018891184430
  O   -8.86698400101661      2.48298701372212      1.93364903610085
  O   7.49327394405559     -1.17167499826246      3.80858712854018
  O   -7.49246500561748      1.07316700993830      3.85066104951080
  O   -9.99073197431145      1.38980308702183      0.32342815078490
  O   9.99174796431967     -1.35604387305976      0.27149718251787
  O   -8.86644301219029     -2.51073408870891      1.84002091931804
  O   8.86741799539530      2.48484903578092      1.93355102508393
  O   4.90891015195015      1.21150100725083     -3.45117702730064
  O   -4.90797288742195     -1.03638297083004     -3.49312394720123
  O   -4.90821116259355      1.21044299594295     -3.45100001227602
  O   4.90860388262889     -1.03514497662298     -3.49328194407064
  O   -2.40378696257733     -1.23638385713620     -0.10168192100965
  O   2.40317405305681      1.28414299690535     -0.05697292568281
  O   -3.49886689291123      2.44088100838057     -1.62720601712431
  O   3.50302310798245     -2.35375007793223     -1.70601304014559
  O   2.40493596506805     -1.23221585836508     -0.11317892298587
  O   -2.40625106444494      1.28067697519191     -0.05960291596748
  O   3.49520889701872      2.44075598651607     -1.62860601780855
  O   -3.49622007848119     -2.33104508302342     -1.71613805374347
  O   6.50115867343359      3.93315628693410      1.40204920565855
  O   -5.41384425370296     -2.83618003989283      3.12728456182600
  O   5.10191455709157      2.53314169109286      3.31515087528880
  O   6.65584555748074     -4.02779014581498      1.02670293773556
  O   -6.50311635017436      3.93303882624640      1.40280568092124
  O   -3.16239813153183     -1.61672834077018      2.59672808103792
  O   -3.02704271221194      1.09472084992959      2.67895068898189
  O   -5.10349619280652      2.53388918054694      3.31635341532210
  O   -6.65216847534934     -4.02883392765654      1.02234075976238
  O   9.09861436526022      1.51476994172550     -2.28959558431459
  O   -9.13371470277778     -1.29671532301253     -2.36725040338299
  O   7.21912786922009      2.71908463782567     -2.70814346408398
  O   -7.27237755308500     -2.49168484164242     -2.88154461470270
  O   -5.72700630395593      3.98987146708406     -0.72492896066223
  O   5.76596479945842     -3.92341872484562     -1.05036197464932
  O   -7.22093653725271      2.71857685993879     -2.70881193818347
  O   7.27394177257655     -2.48970511199747     -2.88265332045361
  O   5.72407203557857      3.98946319907447     -0.72535459053198
  O   -5.75463511273275     -3.92189315739804     -1.05146419270528
  O   3.02627322573503      1.09241408636752      2.67799733367786
  O   -9.09978020484601      1.51340076395325     -2.28978919907335
  O   9.13470940474278     -1.29450182605918     -2.36718718129386
  O   3.16043807412642     -1.61913561172434      2.59069902572496
  O   5.41230802441843     -2.83326520017906      3.12715268242158
  C   -7.68762052553534     -0.06564501702267      4.36015056445087
  C   7.68835396959844     -0.06385741720493      4.36027260806112
  C   9.87669892151756      2.27014464651907      1.21521788203030
  C   -9.87544616841856     -2.26981283789239      1.13018342325058
  C   9.87675724073173     -2.26745207922137      1.13019533821521
  C   -9.87636078299354      2.26778429908574      1.21553686342487
  C   4.73499008439520      0.09775985753328     -4.01025684719627
  C   -4.73451104508985      0.09662507492065     -4.01008688380412
  C   6.09517995964415      4.51504430727080      0.35389169230185
  C   1.20342635872086     -3.79451186443758     -2.37755054636680
  C   1.20275907624225      3.92499929594232     -2.22707908215313
  C   -0.00156914127416      2.29276959378740     -0.91607497331064
  C   6.22940489107090     -4.52979454302753     -0.04376595458884
  C   8.50250800409118     -2.20716205337450     -2.96619513250658
  C   -1.20576858759890     -3.78992085244518     -2.37760691943873
  H   4.23000125560247      2.02967361860630      3.09583302202254
  C   0.00163990284562     -2.23252304618743     -0.98080282324655
  C   -6.09772458370235      4.51518922968124      0.35460125895339
  C   -8.45597579942299      2.45420922858810     -2.82023698781169
  C   -6.21999535630196     -4.52960828432369     -0.04625761992678
  C   -8.50109001006119     -2.20973964311777     -2.96527587696606
  C   8.45428587040566      2.45538958024672     -2.81971266463105
  C   -0.00220569490313     -4.33070049003847     -2.81542452496095
  C   1.20106268884940     -2.74083040361073     -1.45973925304324
  C   -1.20669993712976      3.92440118568887     -2.22711203600325
  C   -0.00211185477638      4.48359625375367     -2.63866184197631
  C   -2.46041758656390     -2.07721345059204     -1.04599044669628
  C   -1.19952070292818     -2.73675876418969     -1.45910200666810
  C   2.45875403261252      2.15309493931692     -0.97089132921066
  C   1.19819943107739      2.82636825097737     -1.36364625435685
  C   -2.46184785030911      2.15183170463241     -0.97131616313951
  C   -1.20158824347886      2.82565914783281     -1.36378876108044
  C   2.46391583826476     -2.08492893800503     -1.04685912603216
  H   4.92219679542159      3.46779714583920      3.15718112984074
  H   2.15223943671141      4.32036227544677     -2.57377438416035
  H   -2.29777670838902      1.67327809642632      2.42869759234249
  H   -0.00133263945765      1.43044937317924     -0.25958408345826
  H   -2.15614313900789     -4.16484876478177     -2.74404865434168
  H   2.15240592023941     -4.17310929657395     -2.74382752383368
  H   2.29677405414273      1.67089790798292      2.42822951583064
  H   0.00310453518830     -1.41604437004598     -0.26882339004642
  H   -6.24523369079799     -5.63091501525848     -0.11850963173484
  H   -9.09159644487692     -2.83003428432308     -3.66363667454684
  H   -4.23116257401668      2.03119303316616      3.09698170220257
  H   -9.02960346870950      3.12903614464538     -3.48098543594090
  H   -2.15636509017886      4.31931410930462     -2.57379997059343
  H   -6.06426516058469      5.61776561017696      0.39910899118540
  H   -0.00377870121269     -5.15602050688718     -3.52083270174953
  H   9.02750312026340      3.13070372942691     -3.48032261154888
  H   6.06150057699194      5.61761343111373      0.39825562164284
  H   6.25859650463188     -5.63100235781292     -0.11598969220381
  H   9.09324577321034     -2.82638324247789     -3.66530514255167
  H   4.38205467040698      0.11798283858636     -5.05734488705668
  H   -4.38151701208472      0.11671407762370     -5.05715138050667
  H   -0.00232503488749      5.34201325393334     -3.30339923267736
  H   -4.92458236484086      3.46865009349587      3.15806999614254
  H   10.76147093985755      2.90465477561718      1.40095729259504
  H   -5.32200751043732     -0.10515248182171      3.41388722961847
  H   -7.08328569719936      0.10601585251529     -2.99356893565061
  H   5.32093236054270     -0.10454952996186      3.41320137457675
  H   7.08237565287744      0.10607113797701     -2.99237739405826
  H   8.73042522107865     -0.04636582718814      2.13479418394841
  H   3.70600214886571      0.03846038203907     -1.77600347404525
  H   -8.72975384616145     -0.04853328452063      2.13453977656938
  H   -3.70932350254318      0.03881047749792     -1.77466822380564
  H   -8.07248954152472     -0.07962475930497      5.39601554641127
  H   8.07296293793138     -0.07775149432263      5.39622709069034
  H   10.76308969431881     -2.90580659665749      1.29354286571286
  H   -10.76138911483026      2.90184853598554      1.40150565257598
  H   -10.76159017464372     -2.90846680439665      1.29338336209538
  H   -3.97886295973348     -2.16671556512048      2.85842899131825
  H   -2.85531509513506     -1.14828231666872      3.38375336944023
  H   -5.27774803202164     -3.77823468850046      2.97892519521748
  H   2.85153168501979     -1.15163448299218      3.37760341973463
  H   3.97783330065006     -2.16767982523911      2.85372857761085
  H   5.27919112324069     -3.77611335657918      2.98108447196734
157
modelA-1Cu, E(r2SCAN3c/def2-mTZVPP)=-8421.306071272080 , E(M06L/def2-TZVPP)=-8423.624410893357
  Zr  -6.70907633818785     -1.78352710120029      1.77380058882988
  Zr  6.73338905780115      1.76044545851340      1.83446691629143
  Zr  6.72291134173531     -1.89974524485004      1.77488675532364
  Zr  -6.71694860992510      1.70242425296268      1.82335675513318
  Zr  -3.88590205962650     -0.01299669909919      1.00302443167274
  Zr  3.79502748629916     -0.03189785131437      1.00651214918858
  Zr  8.52977888781059      0.03472610611657     -0.63930673730879
  Zr  -8.52946372393613      0.03353520225356     -0.63974780004752
  Zr  5.63307988305548      1.86650507785685     -1.38886792003889
  Zr  -5.63724615541018     -1.79781459536735     -1.46446350092259
  Zr  -5.63757853850360      1.89463807127627     -1.38440711826240
  Zr  5.65687526931388     -1.77592673614478     -1.47669524236520
  O   -8.06916643151791     -0.01946342638664      1.53625952771890
  O   7.98602528808606     -0.02075920097839      1.52545216972419
  O   -4.95512640200285     -1.77795834596986      0.58628559986992
  O   5.03223839968665      1.62730234689733      0.64880953804569
  O   5.04355856834198     -1.65826021027493      0.56263490291619
  O   -4.97608957264202      1.77554491448758      0.64430236076582
  O   -5.58182244739051     -0.04356896846369      2.30530547016406
  O   5.50965062130298     -0.05698403096394      2.46840911708119
  O   4.44119611018958      0.03903946769155     -1.15659476687736
  O   -4.48301027088651      0.04129209524940     -1.12589040613256
  O   6.82548237484315      0.08244259595204     -2.06421352914730
  O   -6.82521782697747      0.07024621611726     -2.06953772990552
  O   7.31336064178132      1.65912140463972     -0.17250960955013
  O   -7.27427779930327     -1.55786858603085     -0.23554624665275
  O   -7.29088384089759      1.61790847307088     -0.16867619412446
  O   7.32608406870531     -1.60342750657367     -0.27385252104312
  O   -7.49222713679744     -1.17346604879449      3.80853594060248
  O   7.49328900481611      1.07477100201738      3.85053002602667
  O   9.99130806324028      1.39219393281587      0.32312594395540
  O   -9.99043407996633     -1.35820711462450      0.27190294897536
  O   8.86786799477529     -2.50870190996514      1.84018907656766
  O   -8.86698407241148      2.48298680332825      1.93364916430740
  O   7.49327406042367     -1.17167503286895      3.80858694372412
  O   -7.49246493227833      1.07316707019371      3.85066099203077
  O   -9.99073203872430      1.38980308395710      0.32342780301995
  O   9.99174803634385     -1.35604412420688      0.27149687591298
  O   -8.86644303123579     -2.51073394920525      1.84002101053762
  O   8.86741799759139      2.48484900972866      1.93355092775250
  O   4.90891003811694      1.21150098961265     -3.45117700035770
  O   -4.90797293526364     -1.03638300494312     -3.49312396653675
  O   -4.90821109125009      1.21044298883445     -3.45100003333994
  O   4.90860395820624     -1.03514503278475     -3.49328197491022
  O   -2.40378692364281     -1.23638373626435     -0.10168232869683
  O   2.40317389189967      1.28414285772693     -0.05697321887337
  O   -3.49886700484896      2.44088098613897     -1.62720594586207
  O   3.50302299386601     -2.35374984690837     -1.70601294686184
  O   2.40493599981198     -1.23221615560162     -0.11317902411575
  O   -2.40625094241138      1.28067692218444     -0.05960305372161
  O   3.49520905871030      2.44075615992106     -1.62860588391044
  O   -3.49622006071051     -2.33104521380329     -1.71613776756726
  O   6.50085448360068      3.93364436726574      1.40243779238043
  O   -5.62274476737065     -2.99468615834215      3.31296826723598
  O   5.10038882814186      2.53511251408302      3.31407820041027
  O   6.65421877883121     -4.02724240937087      1.02914912645830
  O   -6.54782941522382      3.94786669822235      1.35971384841114
  O   -2.83610352459825     -1.17630031274974      2.57598586097056
  O   -3.27904043039743      1.26632599936619      2.88487468394358
  O   -5.24658303613344      2.75071989639668      3.37370989542309
  O   -6.58821899248184     -3.98728330267442      1.08646187084007
  O   9.09820369386337      1.51434947289899     -2.28941454415164
  O   -9.11924821400338     -1.33576337974105     -2.34431031921881
  O   7.21874423099128      2.71870583803175     -2.70825872356988
  O   -7.25344867076374     -2.52762687179225     -2.84488313753341
  O   -5.79810535665177      4.01842002438000     -0.77952901444771
  O   5.76638294319228     -3.92359289936334     -1.04889871957197
  O   -7.24073180865263      2.70799010015655     -2.71813946250386
  O   7.27304453243756     -2.49004616229203     -2.88208259040740
  O   5.72510828314006      3.99004011675566     -0.72544588820469
  O   -5.77748834879151     -3.93960695625883     -1.02739080285360
  O   3.02290490832740      1.09565924533929      2.67678954214273
  O   -9.11027722657808      1.49415513762662     -2.28684883690633
  O   9.13402465127676     -1.29498810719662     -2.36684314754487
  O   3.15953170227747     -1.61640187052793      2.59312510798417
  O   5.40960804955915     -2.83058544360871      3.12830434783941
  C   -7.61399128989257     -0.06497581502192      4.37878664115649
  C   7.68920352028865     -0.06376833739529      4.35981161287903
  C   9.87658381990679      2.27031502608832      1.21502934799311
  C   -9.87632792014010     -2.26357057405888      1.14046354340672
  C   9.87668389358978     -2.26749179977923      1.13011202306175
  C   -9.87640977472678      2.26339446047770      1.22314483440264
  C   4.73398353555259      0.09778226303881     -4.01003393099101
  C   -4.73503819707120      0.09706428993874     -4.00854640666430
  C   6.09588313448401      4.51559936898476      0.35362542844797
  C   1.20386199561609     -3.79732830191339     -2.37497919516005
  C   1.20288767626172      3.94134408527140     -2.20779877185215
  C   -0.00320354550123      2.30225616135819     -0.90643418347571
  C   6.22906762030109     -4.52945330018469     -0.04200743001809
  C   8.50154475116639     -2.20750315377996     -2.96585096687368
  C   -1.20564882463292     -3.79108877468045     -2.37551592862437
  H   4.22912585638538      2.03098680502112      3.09365321102760
  C   0.00159865286346     -2.23352091933371     -0.97979912115952
  C   -6.15215686158960      4.53360331532562      0.31491385975491
  C   -8.47011697727773      2.42924462063080     -2.83399833870806
  C   -6.18165502239565     -4.51602402802844      0.02319408324580
  C   -8.48095588968552     -2.24268890079636     -2.94238521879970
  C   8.45375991182376      2.45486601417311     -2.81980071428197
  C   -0.00185835741303     -4.33313036585702     -2.81257704976618
  C   1.20121971498753     -2.74264164327947     -1.45798844551691
  C   -1.20731197173107      3.94729251048009     -2.19981800321425
  C   -0.00188344899365      4.50686587958170     -2.60993646910538
  C   -2.45975883639022     -2.07215076886912     -1.04226885664324
  C   -1.19970200409089     -2.73777472805768     -1.45757468883462
  C   2.45771439378080      2.15617525564116     -0.96910741651560
  C   1.19787225188797      2.83527603834739     -1.35353690620758
  C   -2.46433039651724      2.15847626485745     -0.96131583352211
  C   -1.20371504984396      2.84172418742672     -1.34591269888776
  C   2.46330196088745     -2.08572198120589     -1.04666896398115
  H   4.92168209535959      3.46872260441422      3.14861411810099
  H   2.15208842983662      4.33687485390987     -2.55519060909899
  H   -2.33636394641766      1.46345438247854      2.93435114431319
  H   -0.00595009814649      1.43379389865508     -0.25809311829785
  H   -2.15601090394189     -4.16429236355996     -2.74394622812780
  H   2.15269764127973     -4.17611237400848     -2.74143646975231
  H   2.30100890703037      1.67753196404874      2.41259521065972
  H   0.00009974382089     -1.41510308096355     -0.26972651525635
  H   -6.17317856124932     -5.62082914566889     -0.00751682427571
  H   -9.06211103972692     -2.85775472456890     -3.65311199590731
  H   -4.34426795340959      2.31927625382171      3.12569624388407
  H   -9.04647170022275      3.08255048508865     -3.51389601804707
  H   -2.15681464761545      4.34657330510170     -2.54222935101451
  H   -6.11155384574260      5.63707495021335      0.36132453981920
  H   -0.00363285632969     -5.15820313496042     -3.51836743600190
  H   9.02704888542808      3.12987650947581     -3.48066385351490
  H   6.06304972048860      5.61821461500179      0.39780447146207
  H   6.25902721236450     -5.63070324367073     -0.11393962883937
  H   9.09210607546136     -2.82662588525086     -3.66520671942591
  H   4.37930074440328      0.11801125730323     -5.05644669111000
  H   -4.38558439683754      0.11652404687238     -5.05728919422126
  H   -0.00171494352604      5.37074724908563     -3.26763717730844
  H   -5.21614457720187      3.67658181198706      3.09673072771130
  H   10.76124997162024      2.90512549460676      1.40039261325885
  H   -3.39262840392482     -2.38805923209141      5.14624925940381
  H   -7.07373196754656      0.09209968225477     -2.99890453182164
  H   5.32315816526041     -0.10357651045061      3.41317774661514
  H   7.08080861227009      0.10593394355790     -2.99203408759184
  H   8.73091281462454     -0.04574537620116      2.13469777602648
  H   3.70380915490746      0.03973097410869     -1.77468993128780
  H   -8.81698178346823     -0.02919456140186      2.14123917041781
  H   -3.72150260470078      0.04486761361764     -1.71495977057295
  H   -7.88048372183410     -0.08502252505836      5.45116472795495
  H   8.07561012395924     -0.07774927021532      5.39519573461630
  H   10.76299155434910     -2.90597766097900      1.29327788095917
  H   -10.76921979632108      2.88520033508490      1.41773755194693
  H   -10.77128525733957     -2.88759637802174      1.31678046015372
  H   -2.99852056608606     -2.12255870466424      2.47669426376941
  Cu  -3.80624734903077     -0.31671082469345      4.00018962764644
  H   -5.28367421559439     -3.84535898477603      3.01697650975135
  H   2.85408156726639     -1.14276855288374      3.37763097061006
  H   3.97879921895325     -2.16329997577039      2.85625430632169
  H   5.27602316062623     -3.77264468314225      2.97748138554180
  O   -4.88805680019639      0.80032498545811      5.34883249316155
  O   -4.20023006772246     -1.87349670871735      5.02403190953733
  H   -5.02448662224459     -2.57836961408143      4.09041060544758
  H   -4.57613309344499      0.87285075803037      6.25652947338419
  H   -5.16352935054778      1.68051040837672      5.03251773531343
157
modelB-1Cu, E(r2SCAN3c/def2-mTZVPP)=-8421.287936690531 , E(M06L/def2-TZVPP)=-8423.613236703579
  Zr  -6.70400516182973     -1.95133242997937      1.78748808907424
  Zr  6.72776124833014      1.74874950574860      1.85201218517450
  Zr  6.68979800232353     -1.91717657704480      1.79487329110964
  Zr  -6.72262809417243      1.72726023846260      1.86751808794049
  Zr  -3.79243377424703     -0.05815987816183      1.03040162983827
  Zr  3.77776141601903     -0.01431902082768      1.02263324819628
  Zr  8.52977916489305      0.03472590518639     -0.63930710432155
  Zr  -8.52946338343421      0.03353500892321     -0.63974871169191
  Zr  5.63662150660038      1.86857770640218     -1.37773754174719
  Zr  -5.66296607717881     -1.77549871063206     -1.47839066566409
  Zr  -5.62881953619105      1.86972642046822     -1.35728030807243
  Zr  5.65599165419111     -1.77058194476887     -1.46611512843439
  O   -7.96648933025864     -0.03164088127053      1.52837767136097
  O   7.96532321820172     -0.02327224630934      1.52720641042104
  O   -5.00093345447166     -1.70407267676720      0.58749267168902
  O   5.01942248394279      1.63977007437006      0.67316357030771
  O   5.01397136538071     -1.64998881947816      0.58025289893031
  O   -4.99936510122968      1.63999954702021      0.71596356178201
  O   -5.44521715790679     -0.07201969946576      2.51532612328593
  O   5.46044860261117     -0.05297143479760      2.50057424444375
  O   4.44119642924712      0.04638126633174     -1.14024845405362
  O   -4.45515597194936      0.03917948573119     -1.12407984607390
  O   6.82468561809418      0.09048751136299     -2.06419772119390
  O   -6.82535175494375      0.10223806959090     -2.06667267672298
  O   7.30185220727906      1.65485602151699     -0.16183647154938
  O   -7.30541794356583     -1.59362125702723     -0.28535018916271
  O   -7.28454232734486      1.64295531304205     -0.14390080783292
  O   7.30942973238599     -1.59767253175577     -0.26997532482458
  O   -7.49222687915913     -1.17346596486261      3.80853608432623
  O   7.49328900225423      1.07477097946409      3.85053001040838
  O   9.99130797990327      1.39219397346854      0.32312608778531
  O   -9.99043413129847     -1.35820691762830      0.27190332287018
  O   8.86786801814733     -2.50870208055371      1.84018891671749
  O   -8.86698397452682      2.48298704260742      1.93364899606084
  O   7.49327397995095     -1.17167499627256      3.80858701715103
  O   -7.49246503185809      1.07316699108034      3.85066101294618
  O   -9.99073211383058      1.38980302718459      0.32342820141800
  O   9.99174797294439     -1.35604388861820      0.27149707783694
  O   -8.86644302304561     -2.51073417993199      1.84002086095810
  O   8.86741796412684      2.48484905205144      1.93355092432821
  O   4.90890996727589      1.21150100484937     -3.45117696655725
  O   -4.90797304657018     -1.03638301575748     -3.49312395862626
  O   -4.90821109604091      1.21044301480442     -3.45099999764066
  O   4.90860398730358     -1.03514498627096     -3.49328200786732
  O   -2.40378706581260     -1.23638423117246     -0.10168184815856
  O   2.40317402893626      1.28414292020243     -0.05697297447768
  O   -3.49886712103387      2.44088083783928     -1.62720617511895
  O   3.50302303446666     -2.35375018639466     -1.70601290501695
  O   2.40493595966884     -1.23221570714513     -0.11317914331838
  O   -2.40625108296096      1.28067724226343     -0.05960269754389
  O   3.49520900490874      2.44075598834847     -1.62860598409570
  O   -3.49622007661464     -2.33104488351472     -1.71613809352786
  O   6.49864906379828      3.92547141350540      1.42640311166451
  O   -5.69047862618171     -2.99748591839994      3.16193766876717
  O   5.11676776769204      2.54487904425636      3.37385853789180
  O   6.66123074701390     -4.03492126646471      1.00285124432749
  O   -6.48601117331953      3.90990063579153      1.47156575793749
  O   -2.75590707553399     -1.21094376383250      2.59716230185083
  O   -2.66519506565670      1.23400695469133      2.59055132225253
  O   -5.08420757741009      2.55939180640438      3.41408369752862
  O   -6.70196548484556     -4.05834805871259      0.90334855390434
  O   9.09171766414842      1.52762456937276     -2.28240908822728
  O   -9.14005477806223     -1.26629777702420     -2.37099991032156
  O   7.21098406191622      2.73204533240926     -2.69495223116462
  O   -7.28495223679183     -2.46169761836608     -2.90547901227559
  O   -5.71450181025126      3.98761070489224     -0.65845040017167
  O   5.75218659883297     -3.91818601545039     -1.06406529730645
  O   -7.19016476722358      2.75352465387043     -2.66672878323821
  O   7.26982206010610     -2.48367150879646     -2.88201778069865
  O   5.72130672786955      3.99012316106820     -0.70152745336544
  O   -5.74404631364652     -3.92025062798706     -1.13938160002318
  O   2.87445653633242      1.35743006892487      2.53850023221735
  O   -9.07777225048037      1.55520245874707     -2.26731678223896
  O   9.12989715852218     -1.28783582912631     -2.36604014688455
  O   2.94149477253687     -1.31843572994556      2.69152343331452
  O   5.43921063216628     -2.86668319613452      3.12179375527203
  C   -7.68030778292766     -0.07030809052045      4.36260017033715
  C   7.68427691330845     -0.06537672852829      4.36162168312735
  C   9.87696296207841      2.26796687420019      1.21772418189252
  C   -9.87425303638670     -2.26933451140366      1.13327526757108
  C   9.87404240332978     -2.26919806834792      1.13056124042018
  C   -9.87624200383306      2.26511244544327      1.21932731220520
  C   4.73702664611058      0.09761275457323     -4.01070752878135
  C   -4.73724837683640      0.09734127866709     -4.01039261360011
  C   6.09305499049830      4.51087897506086      0.37998491674676
  C   1.20431380001343     -3.79253877752949     -2.37818659316787
  C   1.20184690903197      3.88850694941826     -2.27097517818422
  C   -0.00142859362028      2.28821240984150     -0.91773619467653
  C   6.23917933156301     -4.53016059211660     -0.07014574375603
  C   8.49723530620751     -2.20035735394508     -2.96642321835975
  C   -1.20445088208560     -3.78281680409768     -2.38363450996124
  H   4.23017934898884      2.10432930765556      3.14562622992762
  C   0.00323910656589     -2.22779200348997     -0.98155650927827
  C   -6.07870339098480      4.50138373248710      0.42795364221108
  C   -8.42717386017283      2.49536084221280     -2.78721520126073
  C   -6.26896097394479     -4.54182880352922     -0.16551935924847
  C   -8.51045215058995     -2.17285293996370     -2.98518737337894
  C   8.44644133594633      2.46816803921789     -2.81007184951685
  C   -0.00139079646362     -4.32629829717422     -2.81901493841486
  C   1.20195646517774     -2.73971479426308     -1.45951286676448
  C   -1.20599971384057      3.89002353543139     -2.26760167692217
  C   -0.00225909569627      4.43937406141468     -2.69365938175802
  C   -2.46069164525421     -2.07295676267942     -1.05329114306455
  C   -1.19780063984793     -2.73025150198030     -1.46403656674610
  C   2.45710539881194      2.14657347862277     -0.97994266202311
  C   1.19660066073049      2.81001864976212     -1.38209701943770
  C   -2.46009496497582      2.14592603407760     -0.97638732059356
  C   -1.20017037530407      2.81151827937443     -1.37884722164111
  C   2.46559689703577     -2.08347820196992     -1.04749357087185
  H   4.98072361359268      3.49363484399373      3.26155884032443
  H   2.15159781224442      4.27343346449755     -2.62829199621733
  H   -2.29405115045804      1.98687652115567      2.11016461946092
  H   0.00058781408927      1.44432537113548     -0.23708873932756
  H   -2.15534059363761     -4.15421303216438     -2.75249450766121
  H   2.15363707782906     -4.17144821648416     -2.74336723162932
  H   2.63103338170533      2.10897252171030      1.97908394836492
  H   0.01022053336978     -1.41205798391402     -0.26663887629974
  H   -6.34047258703054     -5.63757536121064     -0.28345615003489
  H   -9.10550670369111     -2.77709136186186     -3.69359883358233
  H   -4.22419145769197      2.10514855717395      3.23808969780197
  H   -8.99212268175835      3.17905716425983     -3.44612554843591
  H   -2.15609110020916      4.27603474173073     -2.62282895187646
  H   -6.03753526943291      5.60319544666761      0.48650215579929
  H   -0.00328070657424     -5.15059989091149     -3.52561023371684
  H   9.01731379697592      3.14456616317077     -3.47147648639744
  H   6.05984714844915      5.61340672434733      0.42839351041738
  H   6.29192052087318     -5.62921018323364     -0.16128791818154
  H   9.08870751102326     -2.81722755698665     -3.66695799039402
  H   4.38902305771879      0.11795659362605     -5.05960024222913
  H   -4.39118467841940      0.11662327209292     -5.06003666364821
  H   -0.00267466610112      5.28168691716477     -3.37861618505495
  H   -4.92995376200452      3.49279167678956      3.22000356863787
  H   10.76372867983552      2.89892110017014      1.40659243786631
  H   -5.22484535269808     -0.28100141503045      3.43202468428108
  H   -7.07615848659648      0.13744060243214     -2.99516906912079
  H   5.24005085938203     -0.15860853190618      3.43434851688834
  H   7.07710548985245      0.11260433543994     -2.99277122692599
  H   8.70525908483271     -0.06886474532488      2.14160889151180
  H   3.71044433461760      0.04613005004288     -1.76638936611518
  H   -8.70582952927852     -0.08032663023384      2.14328340241865
  H   -3.72239677312762      0.04065233671853     -1.74827425010256
  H   -8.05651573000703     -0.07979440168498      5.40159465541074
  H   8.06547674433339     -0.07778406726735      5.39869982862130
  H   10.76111902232666     -2.90807977099917      1.29024108312481
  H   -10.76417851967313      2.89441324321136      1.40887109069292
  H   -10.76375317449447     -2.90310738662860      1.29867448291502
  H   -2.64946579625566     -2.15309593976420      2.42538267776532
  Cu  -1.16957147369456     -0.10624852036238      2.76724272655748
  H   -5.26740364147547     -3.83390370696685      2.95099213158441
  H   1.94449735690911     -1.44387685084089      2.74037739673342
  H   3.45184024119746     -2.12958066543579      2.87221850604563
  H   5.28828102110537     -3.80631493179815      2.97909580938239
  O   0.22146528832217      1.36507966388380      3.10583408501542
  O   0.25075442803330     -1.35067690690679      2.68043844451769
  H   -0.06574407515680     -2.17960901658982      2.30357899188377
  H   1.19279376634868      1.15686750001307      2.95148209349232
  H   0.17630898967298      1.71799451520509      4.00214880702961
157
modelC-1Cu, E(r2SCAN3c/def2-mTZVPP)=-8421.290267113380 , E(M06L/def2-TZVPP)=-8423.616043781201
  Zr  -6.72347114333781     -1.86130311585409      1.80568301852775
  Zr  6.73461926540611      1.76094347689721      1.83626652890878
  Zr  6.72343735972680     -1.90091129733725      1.77663092192083
  Zr  -6.73272523174532      1.77803647356501      1.82928120857570
  Zr  -3.77390740425103     -0.03751126697374      1.04167453434585
  Zr  3.79808095677036     -0.03133419960940      1.00849538188555
  Zr  8.52977982385274      0.03472596041136     -0.63930706977981
  Zr  -8.52946402057396      0.03353524688621     -0.63974877375036
  Zr  5.63591697879249      1.86619939691521     -1.38795309354777
  Zr  -5.64893239696381     -1.77048579073857     -1.45552385932306
  Zr  -5.63479216770735      1.86395527285375     -1.38025436825229
  Zr  5.65904752879696     -1.77607493596337     -1.47575838542718
  O   -7.98512048157671     -0.01504854074337      1.53056027518892
  O   7.98572070600981     -0.02067517572882      1.52532650233189
  O   -5.04757470590533     -1.63030460062854      0.60260575270172
  O   5.03353796509412      1.62710809414524      0.64889906348840
  O   5.04402254126781     -1.65830983102003      0.56288517382805
  O   -5.03119108065044      1.64384880466853      0.65791797319609
  O   -5.49942923014071      0.00019985992171      2.51207473236253
  O   5.51029018724117     -0.05723264710795      2.46920819682046
  O   4.44196425573981      0.03921413710882     -1.15602886961578
  O   -4.44037781849117      0.03847652461820     -1.13320861445050
  O   6.82633739441495      0.08241756465355     -2.06502938589736
  O   -6.82107152532572      0.07353617672251     -2.05782713874853
  O   7.31426304049300      1.65945160221682     -0.17263273609433
  O   -7.31591612705049     -1.59516993380645     -0.24915355750194
  O   -7.31814624904461      1.66129909681202     -0.17627697011048
  O   7.32639590175807     -1.60339029924624     -0.27373172071650
  O   -7.49222681538305     -1.17346608036431      3.80853611595885
  O   7.49328895235107      1.07477100740804      3.85053001021566
  O   9.99130784182555      1.39219401749672      0.32312598005020
  O   -9.99043400139939     -1.35820701482342      0.27190325425969
  O   8.86786796717441     -2.50870198175688      1.84018902485016
  O   -8.86698399708555      2.48298702456718      1.93364902982300
  O   7.49327395145532     -1.17167501663974      3.80858700181467
  O   -7.49246508661012      1.07316706530438      3.85066098121410
  O   -9.99073192497684      1.38980291485102      0.32342815636494
  O   9.99174785300248     -1.35604393976131      0.27149696379898
  O   -8.86644290140373     -2.51073406379999      1.84002092113057
  O   8.86741794927897      2.48484895323257      1.93355103160956
  O   4.90891001110300      1.21150099514764     -3.45117704663480
  O   -4.90797310997202     -1.03638303704012     -3.49312391921619
  O   -4.90821106957558      1.21044299537192     -3.45099999828608
  O   4.90860390069415     -1.03514499598085     -3.49328200527667
  O   -2.40378712930652     -1.23638412326935     -0.10168180570299
  O   2.40317406895006      1.28414317035232     -0.05697286340921
  O   -3.49886703288817      2.44088093993940     -1.62720603943847
  O   3.50302292498141     -2.35374995199755     -1.70601308825402
  O   2.40493598792604     -1.23221609863982     -0.11317885939423
  O   -2.40625109175049      1.28067708541444     -0.05960288907626
  O   3.49520891983414      2.44075592700947     -1.62860608286358
  O   -3.49621993820172     -2.33104489570728     -1.71613805870487
  O   6.50163799069516      3.93331376042764      1.40140450094362
  O   -5.35709966742746     -2.78420054491683      3.22194463553120
  O   5.10374424649959      2.53319334613573      3.31601667427432
  O   6.65525636647539     -4.02723093850545      1.02818617234609
  O   -6.52849799142718      3.95638688527321      1.36799852344817
  O   -2.94224101931301     -1.58201454517224      2.42803828546391
  O   -3.00208808722714      1.25518295823851      2.67627108034172
  O   -5.14934755271670      2.62943739846760      3.31458939415116
  O   -6.58964791108776     -3.98614969240341      1.10931818808533
  O   9.09891382516388      1.51421520870267     -2.28970191186784
  O   -9.11724772538748     -1.31838481477395     -2.35891741018341
  O   7.21969473609084      2.71877363501946     -2.70839590638720
  O   -7.24995574988753     -2.51416097370674     -2.84763375406917
  O   -5.73122457932671      3.99310427085867     -0.75169088177288
  O   5.76529712565242     -3.92316711171838     -1.04884868057981
  O   -7.22331824339906      2.70332791628160     -2.71563843550406
  O   7.27361649903564     -2.49041897161255     -2.88179633721842
  O   5.72416365597103      3.98944071299086     -0.72582861835473
  O   -5.73704533721135     -3.91294464004338     -0.98484435001290
  O   3.02650120990289      1.09430823018876      2.67679294264178
  O   -9.09933573427405      1.49422363749443     -2.29599719476229
  O   9.13437841459015     -1.29513648285977     -2.36681974295799
  O   3.15813653700488     -1.61558426972425      2.59351551136767
  O   5.40905541977401     -2.83057847593613      3.12679534634424
  C   -7.66103488768568     -0.06050681178193      4.37227431337414
  C   7.68832179341390     -0.06382748178681      4.36041685975236
  C   9.87679809496199      2.27014408726968      1.21521207151236
  C   -9.87390940541772     -2.27133458651362      1.12882373191437
  C   9.87687588778299     -2.26734125931666      1.13035375528112
  C   -9.87680803530513      2.26777118461838      1.21612916517888
  C   4.73535783379673      0.09775176844273     -4.01041976665633
  C   -4.73479884015429      0.09641206265941     -4.00988265642947
  C   6.09559898386435      4.51518101104286      0.35332858806044
  C   1.20369289607362     -3.79919380835578     -2.37217371068960
  C   1.20261271488895      3.92470908066852     -2.22765603408291
  C   -0.00157423507796      2.29288319372972     -0.91649952073417
  C   6.22862575360285     -4.52946875115014     -0.04209479593554
  C   8.50226153035807     -2.20792599484297     -2.96560650894495
  C   -1.20575724083739     -3.79059286441562     -2.37450683181628
  H   4.23159080398544      2.03070919514375      3.09680346581432
  C   0.00285903374801     -2.22597036886337     -0.98805310274237
  C   -6.11867787400256      4.52904642683759      0.31740569611174
  C   -8.45598034505481      2.43510339756975     -2.82971271634908
  C   -6.17528268772014     -4.50465744131181      0.04014998784218
  C   -8.47931973903982     -2.23520013507154     -2.94360913355241
  C   8.45488458622908      2.45495683811158     -2.81992814699117
  C   -0.00250214927252     -4.33541057232392     -2.80842396006210
  C   1.20182376358825     -2.73987065337644     -1.46098526518160
  C   -1.20694229408848      3.92409819809600     -2.22787649313251
  C   -0.00235068696063      4.48310068889824     -2.63946662090078
  C   -2.45880141959112     -2.07258948998447     -1.04734086800365
  C   -1.19873620579039     -2.73178350521611     -1.46254864364483
  C   2.45898373230141      2.15302127127719     -0.97101680494659
  C   1.19825627993470      2.82627300461630     -1.36404955116700
  C   -2.46235936044584      2.15219590110110     -0.97240955770267
  C   -1.20173875763404      2.82547305242713     -1.36426330501080
  C   2.46438993943864     -2.08436018189099     -1.04737120082304
  H   4.92411041666592      3.46854052095923      3.16222042985336
  H   2.15204093125970      4.31996066034120     -2.57462302336086
  H   -2.32934205565102      1.85651796282290      2.33496565133106
  H   -0.00044868621561      1.43031441312848     -0.26044723965845
  H   -2.15630065531336     -4.16710050740471     -2.73876297703460
  H   2.15247749606810     -4.18208531116831     -2.73444969092926
  H   2.29910026096721      1.67534354943611      2.42703074976146
  H   0.00632071264472     -1.40163735502636     -0.28520585780405
  H   -6.19171054728456     -5.60725777348770     -0.00721726530861
  H   -9.06225197242601     -2.86382027788901     -3.64060384224241
  H   -4.26920847099236      2.16394359317614      3.08711777356499
  H   -9.03090951744954      3.10374447343596     -3.49554618526083
  H   -2.15662530506522      4.31866699524979     -2.57490497675178
  H   -6.09649114147340      5.63247678233896      0.34672324959120
  H   -0.00484369669487     -5.16498121852883     -3.50881350469867
  H   9.02822186764047      3.13015788431719     -3.48049342896344
  H   6.06212003698026      5.61774129979740      0.39749380552739
  H   6.25750529342598     -5.63068181824275     -0.11399675148541
  H   9.09285046010800     -2.82730976270549     -3.66464304005428
  H   4.38308477307432      0.11799075521318     -5.05772285090816
  H   -4.38432792547956      0.11663247084691     -5.05791657207949
  H   -0.00256842515691      5.34140044220382     -3.30432928731014
  H   -5.01009675789685      3.57003750524522      3.15004741528915
  H   10.76153286837851      2.90461418200875      1.40103710518273
  H   -5.43511062846729      0.00031891924345      3.48924734716653
  H   -7.07062131986795      0.09636932666908     -2.98723662336226
  H   5.32182101451379     -0.10360934586915      3.41372063623975
  H   7.08297677536744      0.10589434607123     -2.99248650681042
  H   8.73050765312011     -0.04611391725698      2.13474873845142
  H   3.70696785640654      0.03910220799280     -1.77680717292421
  H   -8.72442232576721     -0.02554215618148      2.14773591165419
  H   -3.70750410110390      0.03596082115909     -1.75700645638098
  H   -8.00791761223484     -0.07664055953197      5.41921426946773
  H   8.07266795304309     -0.07777621072160      5.39639959440966
  H   10.76330448314873     -2.90543338790116      1.29399544186848
  H   -10.76254000427596      2.90046920680855      1.40283695249907
  H   -10.75803495928671     -2.91389134556153      1.28777055441523
  H   5.27832185196984     -3.77440061813748      2.98502861495495
  H   -2.00215117171707     -1.46592399674043      2.61149851562544
  H   -4.85084802038694     -3.45836771093259      2.74866620725272
  H   2.85579133544035     -1.14499203255971      3.38132108235595
  H   3.97560677726833     -2.16605550197476      2.85413152330824
  Cu  -3.97535385648336     -1.59008573894806      4.04477149037446
  O   -2.57775773167675     -0.26002199717353      4.83453685337517
  O   -5.05410464007785     -0.94911580916064      5.41839352059751
  H   -5.78199578969141     -1.56424245856926      5.56263149643142
  H   -3.12213350087504      0.05288387116190      5.57465410996189
  H   -2.63112079262793      0.43914632299394      4.12048058389843
154
modelD-1Cu , E(r2SCAN3c/def2-mTZVPP)=-8344.821378750490 , E(M06L/def2-TZVPP)=-8347.113139603836
  Zr  6.73505598243053      1.79366992686722      1.71029510949560
  Zr  -6.69083155774893     -1.91565338401985      1.73927022550634
  Zr  -6.70018261611790      1.64240107135365      1.73136254267974
  Zr  6.73657964997358     -1.87034057657960      1.71627775569874
  Zr  3.80415339714441     -0.03513744870491      0.92100934363152
  Zr  -4.00822724458399     -0.13006965018593      0.84862001992558
  Zr  -8.52930725787955     -0.03074706953585     -0.73572997261697
  Zr  8.52930111844301      0.02952207684046     -0.73576108215805
  Zr  -5.68523037753659     -1.89889827318042     -1.57430685134108
  Zr  5.63093586161540      1.82900236161233     -1.51530879397310
  Zr  5.65723189924878     -1.80625119142689     -1.54023748501831
  Zr  -5.66608804030914      1.82538904671955     -1.52070835974946
  O   7.99034588234508      0.01182490349731      1.43091353323172
  O   -8.04935296893991     -0.06181135981836      1.43688509309497
  O   5.02626964406299      1.61841792467893      0.52577891981078
  O   -4.95875299865920     -1.88171975790592      0.45855899222893
  O   -4.92172884369876      1.73325557539990      0.53884736936856
  O   5.04508565525303     -1.64847617772582      0.49640211012985
  O   5.51832604288279     -0.02427340419986      2.37127787795795
  O   -5.56645591152679     -0.08953680037750      2.16385114921457
  O   -4.49056496609181     -0.02250414596517     -1.25256113105111
  O   4.40713997905086      0.01468852990177     -1.24870328080261
  O   -6.84807146211556      0.02314514654182     -2.20760380936355
  O   6.81682051471378      0.04277022774643     -2.15608345866341
  O   -7.27319198958536     -1.59875591857040     -0.36344831613059
  O   7.30755452644319      1.65846828386214     -0.29813444653341
  O   7.32553994106681     -1.60208373866405     -0.33799131222966
  O   -7.25256351193386      1.54778066017560     -0.27615310931201
  O   7.48813496355347      1.14992404077051      3.73415403506633
  O   -7.48885611351076     -1.15031601815919      3.73423700062101
  O   -9.98647198457287     -1.41045895059999      0.20143196588865
  O   9.98583602110455      1.40896501961110      0.20178795485813
  O   -8.87631595151076      2.46520202942678      1.79050196727628
  O   8.87573796504175     -2.46647195919296      1.79163205760207
  O   -7.49700297275250      1.09649799217187      3.73388604917978
  O   7.49606006929944     -1.09716096628283      3.73470300011738
  O   9.99563396364653     -1.33930405375848      0.20218202114924
  O   -9.99632900142253      1.33807101140100      0.20088000760872
  O   8.85788802025258      2.52829389020689      1.79086605235175
  O   -8.85875202342666     -2.52938599724256      1.79105497808161
  O   -4.90464716431468     -1.14254101698729     -3.56868599055199
  O   4.90448400824127      1.13977502019683     -3.56883793389578
  O   4.91208106276575     -1.10764101407772     -3.56818899579862
  O   -4.91230291072836      1.10474203007070     -3.56919390154837
  O   2.36408800771819      1.34942615579471     -0.11223592649098
  O   -2.36375780849562     -1.34717372461148     -0.11626424806037
  O   3.50739375900010     -2.37655684521815     -1.76746199725804
  O   -3.51113998567717      2.39459086246861     -1.75736390238061
  O   -2.37759291896771      1.29811105291220     -0.13958008130447
  O   2.37776794368825     -1.29480439788072     -0.13716005898060
  O   -3.48685178946242     -2.40058520600460     -1.76887289845292
  O   3.48814692960553      2.39609396984988     -1.76779809489730
  O   -6.75420291407702     -4.06406784403726      0.82666764691154
  O   0.06905094955628      1.09892917745423      1.85537792327770
  O   -6.52966722034867      3.86609329700750      1.24346451108965
  O   6.67293728091938     -4.00559854987865      0.99699657799426
  H   -5.59835883123682      3.24296275767918      3.91345024157987
  O   6.48584370115054      3.95457003173342      1.22489212318533
  O   -9.16751711798490     -1.36362004873621     -2.44064183550686
  O   9.08758309953189      1.47719154242566     -2.41291458488524
  O   -7.32080316526097     -2.56794229283626     -2.98151398396844
  O   7.20418650432883      2.66589146372848     -2.85183884551123
  O   5.76771212459030     -3.93868139459172     -1.07396136871585
  O   -5.76260189177417      3.94582129628504     -0.89000248201689
  O   7.27544297649637     -2.53876058758190     -2.92707166636123
  O   -7.23169710035870      2.67176176495434     -2.83528064107854
  O   -5.78804405273138     -4.01312641145523     -1.21899486438208
  O   5.69623722144530      3.96255872408482     -0.89788392052486
  O   9.13213967874823     -1.32808538260681     -2.43664231496890
  O   -9.10883092564921      1.47705676912971     -2.38458274152735
  O   -3.00088955285155      3.26586371324096      2.02548904437782
  O   -5.21820454854766      2.56152544408982      3.34712677653076
  C   7.68774948972799      0.02145462363647      4.26569025407510
  C   -7.62110742234000     -0.03600441821054      4.28093616500440
  C   -9.86871594802055     -2.29681372556644      1.08995725714483
  C   9.86920049645483      2.30316485115689      1.07714080880699
  C   -9.88476172812872      2.22584359456547      1.08799236982335
  C   9.88506560545609     -2.23476815935705      1.07774469405474
  C   -4.74413898137837     -0.01951785878227     -4.10837590566600
  C   4.73664186409782      0.01470994336466     -4.10832516857855
  C   -6.29468561340223     -4.59437241440510     -0.19657840447963
  C   -1.22616188109328      4.07473419973734     -2.14311314642570
  C   -1.18765480609495     -3.88204716686780     -2.43149910801343
  C   0.00591756255812     -2.32391336451766     -1.03506817972524
  C   -6.14077816971183      4.45689996678603      0.20512818497223
  C   -8.46907111661664      2.39970143551719     -2.94140740159785
  C   1.19229874877684      4.07489825161453     -2.14997881469924
  H   -5.81304672609811     -2.83516941832391      4.00876770769995
  C   -0.01392705107911      2.22788012958785     -1.18398824471788
  C   6.24127009207616     -4.52810473148256     -0.06116372046506
  C   8.50340751752971     -2.25503064608505     -3.01742941981007
  C   6.07412235574546      4.51341417736235      0.16735300227060
  C   8.44073055345122      2.40578748604408     -2.96062566142219
  C   -8.54600442423701     -2.27226489642859     -3.05614734306923
  C   -0.01796659043093      4.68622384196696     -2.46555515691363
  C   -1.21983656150426      2.84139596980430     -1.48881673486379
  C   1.22585976047889     -3.85768290680165     -2.44071182933870
  C   0.02368150922842     -4.40490575188990     -2.87483230816607
  C   2.44816584331699      2.15977174035676     -1.09484873624641
  C   1.19158624279763      2.84306910961048     -1.49217918847079
  C   -2.45460527555245     -2.16912946369415     -1.08136229455999
  C   -1.19322253488817     -2.83533178803073     -1.50735483295157
  C   2.46237736047631     -2.13354676570689     -1.09621332135165
  C   1.21380745664342     -2.80904539427926     -1.51575706257329
  C   -2.47213527545442      2.13945417863216     -1.10125874903941
  H   -0.08290351602651      0.14754520887547      1.97487806593430
  H   -2.13436720039950     -4.26771849732292     -2.79692133073426
  H   -7.90088826782346     -0.02821043328114      5.35128574073989
  H   10.77353349727726     -2.86586492013263      1.25452106040821
  H   -10.76509708955932     -2.91406663062738      1.28322394210037
  H   -0.00687192448274     -1.51153343444278     -0.32044480923826
  H   2.13918361052770      4.54351968384113     -2.40064334023907
  H   -2.17544322005681      4.54162988752926     -2.38771461992179
  H   -0.02890989086119      1.23079219633675     -0.75968662881679
  H   6.03970846502497      5.61644939164254      0.18658996301849
  H   9.01039843510338      3.07054779323153     -3.63420294651547
  H   10.75162981723866      2.94329039722550      1.25225014767375
  H   9.09546467134159     -2.88614605579434     -3.70404657432443
  H   -4.37849424138182      2.93723687616409      2.95591539879251
  H   2.17637812552586     -4.22624160315744     -2.81301569872853
  H   6.27413591613455     -5.62976090232928     -0.11619025288926
  H   -0.01932164628338      5.64806865584102     -2.96896308282497
  H   -9.14576220594166     -2.87548193204397     -3.76182952399294
  H   -6.31940497198155     -5.69718096575138     -0.25794934377226
  H   -6.11945611321176      5.56091938766201      0.24702679809992
  H   -9.03915355520184      3.05697340074615     -3.62282689577171
  H   -4.40638798016558     -0.01781406170642     -5.16132746271491
  H   4.38895936681093      0.01362839750039     -5.15689227911501
  H   0.02981152342040     -5.22663483517245     -3.58441156763589
  H   -3.58576697664724      3.15993751573650      1.24916638834121
  H   -10.78232390865923      2.84420805804555      1.27439038209131
  H   0.66247367205727      1.19335205589903      1.08089282521559
  H   7.06932283581181      0.05150767055171     -3.08517936766565
  H   -3.04504214626324      0.34747981360621      3.30855700677811
  H   -7.11728932744519      0.04216449103428     -3.13104415802471
  H   -8.80919885219564     -0.06124020230439      2.02659146538849
  H   -3.74357651674101     -0.07258952365689     -1.85698798494602
  H   8.73728844826886      0.00079691303347      2.03827011683225
  H   3.68687114680830     -0.01312115308065     -1.88606877842410
  H   8.07183839485761      0.02878395608875      5.30152717459937
  O   -2.57623497386827      0.27369023976069      2.46592574251147
  O   -5.67451642918497     -3.01652935459538      3.07450239211797
  Cu  -1.75020016314807      1.95726819712648      1.86492259137765
  O   5.11826735665310      2.59719987515818      3.17521125275269
  O   3.08201244251835      1.08481446192951      2.62969226910492
  O   3.17147882313530     -1.59223255894559      2.54327825979259
  O   5.42385155690370     -2.78824551390436      3.07265204766802
  H   4.25443801262104      2.06831790309911      2.98734606427233
  H   4.92099342508758      3.52188855142884      2.98288869223066
  H   2.27874853953022      1.61089013087834      2.57526112873690
  H   5.32385077925164     -0.05185194259101      3.31551776520504
  H   2.93480106150115     -1.07824749370388      3.32717353147409
  H   3.99331317294291     -2.14573622833182      2.79065155510811
  H   5.31044720261408     -3.73833386389287      2.96052369463841
154
modelE-1Cu, E(r2SCAN3c/def2-mTZVPP)=-8344.806288560922 , E(M06L/def2-TZVPP)=-8347.101940633393
  Zr  6.73447467629641      1.79556089590253      1.71081739771642
  Zr  -6.70924894944656     -1.95194728947960      1.73851565753009
  Zr  -6.71159552817761      1.82445371308563      1.73420746007996
  Zr  6.73735146154243     -1.86998061881837      1.71636707534604
  Zr  3.80663770460067     -0.03403192633321      0.92338999456653
  Zr  -3.90050958475071     -0.07771958805817      0.82402490525777
  Zr  -8.52930730907018     -0.03074717521000     -0.73572987583783
  Zr  8.52930067815788      0.02952205383982     -0.73576111104625
  Zr  -5.68276490142369     -1.87019357580461     -1.57020810969092
  Zr  5.63060146937947      1.83002932870453     -1.51534440866539
  Zr  5.65865990383982     -1.80450344830701     -1.54023324662924
  Zr  -5.69067463274176      1.80061039404707     -1.55400424934710
  O   7.99015823398616      0.01220269353699      1.43062375062345
  O   -7.92747767635586     -0.04306764830897      1.42544332089636
  O   5.02666695508651      1.61811452611928      0.52547642963366
  O   -4.99646371235759     -1.75234269046578      0.50512789417111
  O   -5.01889235632276      1.59672383146922      0.50881332040498
  O   5.04560668081810     -1.64845688799843      0.49569427555100
  O   5.52040700116331     -0.02622088773650      2.37039634359319
  O   -5.43257864694976     -0.10293285711219      2.38132886617382
  O   -4.44471439328490     -0.02756777340346     -1.28547996760427
  O   4.40736137380313      0.01451486711031     -1.24860231141275
  O   -6.84921909685437     -0.01947372712255     -2.21087093184485
  O   6.81722357430131      0.04273114014736     -2.15654158125284
  O   -7.29146499781016     -1.64129317529757     -0.36654620806248
  O   7.30751248867241      1.65827031036174     -0.29858432134259
  O   7.32639736423518     -1.60276972445802     -0.33840472977039
  O   -7.30843631851335      1.59441577418156     -0.34532075564985
  O   7.48813497662250      1.14992396041261      3.73415400336754
  O   -7.48885607079488     -1.15031599224535      3.73423697879274
  O   -9.98647194485120     -1.41045894004945      0.20143198234943
  O   9.98583607944917      1.40896505575556      0.20178807159537
  O   -8.87631603765434      2.46520204510010      1.79050195682631
  O   8.87573794875209     -2.46647211348370      1.79163191256927
  O   -7.49700301324662      1.09649798681436      3.73388596464652
  O   7.49606006190582     -1.09716089633104      3.73470300016010
  O   9.99563409925111     -1.33930397245971      0.20218212264946
  O   -9.99632895711215      1.33807099057809      0.20087999787587
  O   8.85788805613605      2.52829399221401      1.79086601826565
  O   -8.85875194371086     -2.52938603301740      1.79105496336780
  O   -4.90464722536720     -1.14254095847233     -3.56868605325741
  O   4.90448408494265      1.13977499799894     -3.56883803319048
  O   4.91208101319225     -1.10764102309654     -3.56818900210364
  O   -4.91230286013525      1.10474201572542     -3.56919391155998
  O   2.36408799051261      1.34942617466054     -0.11223585654187
  O   -2.36375819146018     -1.34717413377296     -0.11626386738661
  O   3.50739397780167     -2.37655696828732     -1.76746205669381
  O   -3.51113991021924      2.39459104120832     -1.75736391260159
  O   -2.37759271313486      1.29811105147324     -0.13958026511307
  O   2.37776794749548     -1.29480415869855     -0.13715996112902
  O   -3.48685176828240     -2.40058492029502     -1.76887297130323
  O   3.48814698045890      2.39609386768340     -1.76779814221307
  O   -6.73399431481712     -4.06249836543523      0.86144774891595
  O   0.15730575450134      1.10014205631745      1.79794187369680
  O   -6.67904717945044      3.95304192333225      0.99017935509114
  O   6.67504532097953     -4.00659671873148      0.99342307754181
  H   -5.67080465514981      2.81680074496013      3.98334185060296
  O   6.48897940204199      3.95537741164422      1.22167822676361
  O   -9.15099398739339     -1.42007665959781     -2.43041571176638
  O   9.08838411577217      1.47604402591973     -2.41318631025215
  O   -7.28624472250964     -2.60337651458526     -2.96514563035781
  O   7.20515960922933      2.66483278222695     -2.85281032519128
  O   5.76634498687280     -3.93815480976798     -1.07617440306217
  O   -5.72283932964561      3.91635449205122     -1.05785576644848
  O   7.27582595548302     -2.53905018031760     -2.92777921163150
  O   -7.27752806830010      2.57939250981380     -2.92739876945483
  O   -5.72570999302164     -3.99056054202397     -1.16061982961997
  O   5.69653573111380      3.96229814664226     -0.89975822189961
  O   9.13271703908209     -1.32883533470379     -2.43686727853869
  O   -9.14483853413225      1.38776729309407     -2.42267297146426
  O   -2.77116048952797      3.37798950817252      2.09240594363254
  O   -5.39901156761548      2.70082289219602      3.06779632603512
  C   7.68672049894608      0.02154816726025      4.26590226919151
  C   -7.70525722898935     -0.03036282688642      4.25607002736498
  C   -9.86816377885024     -2.30306300911125      1.07923888188351
  C   9.86898636251656      2.30342021167368      1.07692494831923
  C   -9.88230410826329      2.23420600044767      1.07601741944791
  C   9.88526296908957     -2.23423856739272      1.07819843137749
  C   -4.74348751141866     -0.01884184362658     -4.11017572726704
  C   4.73673743030829      0.01493098297935     -4.10827504286468
  C   -6.26245005589184     -4.58206245662124     -0.16776093489897
  C   -1.22885885518506      4.11600926219515     -2.07787985395929
  C   -1.18759547957651     -3.86716460408573     -2.44700908494337
  C   0.00676830361012     -2.31663618704463     -1.04030618586347
  C   -6.21157155780449      4.49121866986772     -0.03621593083286
  C   -8.51314707091861      2.30657494888167     -3.00380210686965
  C   1.19060394739827      4.10322454180469     -2.10417893049616
  H   -5.89598400839993     -2.94231870608097      4.03310592138844
  C   -0.01909456889259      2.23732365662681     -1.17992990528122
  C   6.24215138909729     -4.52801846998721     -0.06452256663251
  C   8.50385407026566     -2.25527329214556     -3.01804131050323
  C   6.07543000445263      4.51395507316766      0.16489083473898
  C   8.44162745911710      2.40484756523003     -2.96095116250161
  C   -8.52041188049203     -2.32908930137787     -3.03113150410206
  C   -0.01931082112114      4.72852483685339     -2.39348278773120
  C   -1.22474614725382      2.86462853308532     -1.45966041519636
  C   1.22519828724168     -3.84560052064267     -2.45196667747396
  C   0.02309719176677     -4.38871234908340     -2.89195182221697
  C   2.44671052574423      2.16391133838129     -1.09396037846403
  C   1.18933521816391      2.85444008559535     -1.47904725229899
  C   -2.45290312749080     -2.16630859718079     -1.08936673655504
  C   -1.19184092732146     -2.82479495714366     -1.51737024273080
  C   2.46367258929189     -2.13057709813877     -1.09706116618957
  C   1.21361615974371     -2.80202658871727     -1.52179077686437
  C   -2.48010609186011      2.15586801750846     -1.09191587554260
  H   -0.05650562724466      0.15482244375945      1.84690097384352
  H   -2.13434169414137     -4.24970133835329     -2.81540313076916
  H   -8.12165881052591     -0.02835953659266      5.28086234626002
  H   10.77414787975690     -2.86454024192204      1.25589188082811
  H   -10.75387848138748     -2.93859207820448      1.25765907605744
  H   -0.00378567452098     -1.50765755311633     -0.32181992449627
  H   2.13747806352318      4.57564876954893     -2.34792781692144
  H   -2.17759442452874      4.59596332028720     -2.29794740136323
  H   -0.03688729235285      1.23140363742362     -0.77803921659980
  H   6.04024758029499      5.61687666750915      0.18375915807178
  H   9.01172794865559      3.06973543569456     -3.63407000832338
  H   10.75121493757385      2.94397829676352      1.25155571501153
  H   9.09576674773734     -2.88617052944225     -3.70506255292985
  H   -3.65469170031984      3.22677851654295      2.49219867478380
  H   2.17604418706534     -4.21271812518299     -2.82484213079195
  H   6.27573459525374     -5.62969071602261     -0.12091096485479
  H   -0.01911783370962      5.70553722581263     -2.86674065758234
  H   -9.11356683871593     -2.96016016789712     -3.71794921940612
  H   -6.30625744031305     -5.68273396263047     -0.24301794250676
  H   -6.22002269066217      5.59430618256972     -0.06886501266106
  H   -9.10143808649480      2.95133039840499     -3.68198611117725
  H   -4.40143106713206     -0.01758078948336     -5.16116633672339
  H   4.38917976319811      0.01385355567942     -5.15692567163992
  H   0.02925946878836     -5.20666210452992     -3.60581428116124
  H   -5.27900202934180     -0.03500593745087      3.32776553720294
  H   -10.76931300786250      2.87015356321929      1.24741581555292
  H   0.76325010415529      1.21471561131880      1.03367286793514
  H   7.06991916816357      0.05229793670446     -3.08556014917228
  H   -2.78149689854255      0.26933376291391      3.31523507068444
  H   -7.12476743699601     -0.01352951711159     -3.13273667595896
  H   -8.68359827421912     -0.04652314653935      2.02132463066868
  H   -3.72417162876793     -0.06084077456618     -1.92146941767309
  H   8.73686186766493      0.00257021882559      2.03828042442462
  H   3.68693648815069     -0.00862058623801     -1.88589358367559
  H   8.06912429079651      0.02883984585341      5.30239618536948
  O   -2.47444829775155      0.26433864334858      2.40254781015781
  O   -5.66783097097685     -2.99928618606810      3.10084742458536
  Cu  -1.64179343339348      2.03224744761465      1.87120960869594
  O   5.11929751801958      2.60135158610362      3.17101230934603
  O   3.10311246137506      1.07809092814754      2.64112704228322
  O   3.16866158967830     -1.60270009459757      2.53799035462822
  O   5.42771000227395     -2.79343065774789      3.07069879534742
  H   4.25165371038581      2.07192192644728      2.98867855924837
  H   4.92118297876215      3.52603550692511      2.97956566332122
  H   2.25707606556160      1.53606852948843      2.63997475881776
  H   5.31852328051535     -0.04759489208169      3.31331577236708
  H   2.94500515153949     -1.08359092828207      3.32256133997614
  H   3.99011540633550     -2.15743224577543      2.77949201105373
  H   5.31702683530272     -3.74339305321553      2.95496231638458
162
modelA-2Cu, E(r2SCAN3c/def2-mTZVPP)=-10213.550552144050 , E(M06L/def2-TZVPP)=-10215.879793583084
  Zr  -6.70864361691844     -1.78229340584349      1.77280882545803
  Zr  6.71457915500609      1.71106955475655      1.80528082171644
  Zr  6.70636090004960     -1.77676500210199      1.76380482742167
  Zr  -6.71646273788344      1.70249244605598      1.82228778473423
  Zr  -3.88432693344501     -0.01202077400777      1.00147735058718
  Zr  3.88115400377158     -0.00604401155970      0.99778391804458
  Zr  8.52977933184916      0.03472595585244     -0.63930642863855
  Zr  -8.52946362403173      0.03353521847443     -0.63974780613941
  Zr  5.63450509047088      1.89558802119467     -1.39655795109685
  Zr  -5.63604261782768     -1.79755535518276     -1.46503281868336
  Zr  -5.63605892548398      1.89522629133277     -1.38542647592292
  Zr  5.63457411125461     -1.79923801936540     -1.46680882229220
  O   -8.06911628767587     -0.01935841339231      1.53630916672194
  O   8.06908019680330     -0.01541209997765      1.53582461749564
  O   -4.95454971230410     -1.77784347202918      0.58656280789540
  O   4.97824889898710      1.77887763734106      0.62954334530702
  O   4.95440481431562     -1.77480796338304      0.58662639686384
  O   -4.97573484005563      1.77591132789456      0.64409913048680
  O   -5.58113362511573     -0.04322384455078      2.30522607432571
  O   5.58328847731517     -0.03119673760596      2.29798436903442
  O   4.47981662352343      0.03940243936036     -1.13110383611313
  O   -4.48283660615258      0.04131769822989     -1.12637002005884
  O   6.82432821353915      0.06751358837318     -2.06962937205681
  O   -6.82484854887048      0.07002714711789     -2.06923847253397
  O   7.29441819928187      1.62294021741918     -0.17913796794472
  O   -7.27385490883357     -1.55784536277845     -0.23541792943232
  O   -7.29035585446046      1.61756193998862     -0.16890378816393
  O   7.27487408665763     -1.55808110447386     -0.23707198336764
  O   -7.49222713677570     -1.17346604868632      3.80853594100548
  O   7.49328888725244      1.07477100296829      3.85053005132428
  O   9.99130798087593      1.39219396470050      0.32312584732233
  O   -9.99043410081533     -1.35820711895250      0.27190295885176
  O   8.86786797660346     -2.50870183047970      1.84018913845264
  O   -8.86698407790150      2.48298680732065      1.93364915906952
  O   7.49327416132195     -1.17167502341348      3.80858684043097
  O   -7.49246493259442      1.07316707115003      3.85066099232738
  O   -9.99073205461382      1.38980308438126      0.32342781103855
  O   9.99174792759422     -1.35604409625684      0.27149673070118
  O   -8.86644304112508     -2.51073395517101      1.84002100460839
  O   8.86741801214688      2.48484896791254      1.93355094050844
  O   4.90891003071125      1.21150098772317     -3.45117702762625
  O   -4.90797293986269     -1.03638300549276     -3.49312396722385
  O   -4.90821110765830      1.21044298917577     -3.45100003830295
  O   4.90860386598847     -1.03514502023543     -3.49328198471438
  O   -2.40378692819329     -1.23638374351844     -0.10168232264377
  O   2.40317385622943      1.28414278715931     -0.05697328857013
  O   -3.49886701043036      2.44088097687619     -1.62720594985682
  O   3.50302296652629     -2.35374988227094     -1.70601295266008
  O   2.40493597203359     -1.23221608084954     -0.11317903382713
  O   -2.40625095132360      1.28067693257256     -0.05960304088035
  O   3.49520899880044      2.44075622822144     -1.62860583531446
  O   -3.49622006634790     -2.33104521371917     -1.71613776794001
  O   6.55799222016085      3.95599490784723      1.33261681846037
  O   -5.62278237489285     -2.99457321148820      3.31487201668219
  O   5.27691519587411      2.76106505311051      3.35255153627424
  O   6.58408587273613     -3.98084587154851      1.09741538444547
  O   -6.54773312342541      3.94804396691432      1.36004880475244
  O   -2.83710831359045     -1.17801677986250      2.57643399280520
  O   -3.27832331643110      1.26636744922242      2.88391161295690
  O   -5.24631929797334      2.75204785848920      3.37348171029587
  O   -6.58666597214912     -3.98706525456844      1.08847729759588
  O   9.11384858489912      1.48687846583821     -2.28978773400272
  O   -9.11877205477397     -1.33630890225567     -2.34406783834076
  O   7.24528194189989      2.69913219179312     -2.73059680860879
  O   -7.25276666866570     -2.52799937605663     -2.84453740806220
  O   -5.79917259529509      4.01871482540519     -0.77954682559059
  O   5.78730724188020     -3.94021850933452     -1.02164501399838
  O   -7.24053424623317      2.70754343897425     -2.71840683684236
  O   7.25130625852222     -2.52797070130861     -2.84552225091485
  O   5.79923415737192      4.01970782733458     -0.80293459862386
  O   -5.77788488266816     -3.93981592351380     -1.02623593695859
  O   3.26305543836829      1.30635543844114      2.84698268688205
  O   -9.11008169325208      1.49374534513008     -2.28675614592375
  O   9.11823839498097     -1.33898560637119     -2.34188155463453
  O   2.84626384472814     -1.15442681600733      2.59305271820390
  O   5.61995522201254     -2.97217863624394      3.31858891656054
  C   -7.61434236374111     -0.06489275969062      4.37853559841806
  C   7.64327965522941     -0.06394619500827      4.36811370471053
  C   9.87667910202144      2.26692242962975      1.22174394632358
  C   -9.87628314752697     -2.26358087800429      1.14041420675205
  C   9.87712020999899     -2.26266028128008      1.13906468630465
  C   -9.87634379375219      2.26346778734306      1.22306902889771
  C   4.73408684928509      0.09797942825833     -4.00861513082095
  C   -4.73418593046641      0.09710332408924     -4.00833862323656
  C   6.15996316637276      4.53909014023844      0.28757333216334
  C   1.20382200864141     -3.80070402825232     -2.37035169409021
  C   1.20357586270665      3.96436087315988     -2.18000311809731
  C   -0.00155937297348      2.31111681857337     -0.89732150669515
  C   6.18644213940292     -4.51320530631312      0.03197824325931
  C   8.47951954483501     -2.24470701820500     -2.94113446474418
  C   -1.20605706730941     -3.79563759560170     -2.37081252749285
  H   4.36671516364873      2.35412626944992      3.11977823013822
  C   0.00153671983957     -2.23546169093895     -0.97764681918531
  C   -6.15268244095795      4.53389112398802      0.31486419854291
  C   -8.46982216036558      2.42873315310655     -2.83414988674093
  C   -6.18129257585849     -4.51583852172578      0.02456915087493
  C   -8.48024538962815     -2.24308181311709     -2.94214702332285
  C   8.47467617316410      2.42021966792114     -2.84202688550486
  C   -0.00214400009950     -4.33793802014644     -2.80686474899726
  C   1.20142346025181     -2.74507899651908     -1.45478424737209
  C   -1.20738590257306      3.96348719536996     -2.18007984427509
  C   -0.00205257161025      4.53025896258169     -2.58041952110977
  C   -2.45944454299004     -2.07313774332716     -1.04164981453115
  C   -1.19995650959099     -2.74058013770910     -1.45461378338471
  C   2.46009886943838      2.16297753726148     -0.95948938569149
  C   1.20003427808391      2.85107948334444     -1.33578609125587
  C   -2.46343591715913      2.16132008586858     -0.95953330506236
  C   -1.20336968504895      2.85018774556329     -1.33599142062755
  C   2.46232773157769     -2.08121284265502     -1.04220250448374
  H   5.25325509733912      3.69325669304332      3.09756293898712
  H   2.15255386733820      4.36495170492145     -2.52245445583558
  H   -2.33558728286129      1.46387045601675      2.92844847895061
  H   -0.00165533377840      1.43644986802178     -0.25739105891524
  H   -2.15625990405559     -4.16905141101886     -2.73946384716240
  H   2.15255130762713     -4.17831033930885     -2.73848848814144
  H   2.32400785137105      1.52225807206705      2.88189972919971
  H   0.00274282269974     -1.41457163613788     -0.27013053227932
  H   -6.17342103248209     -5.62071457732986     -0.00602591674098
  H   -9.06126211253852     -2.85810988652156     -3.65303845692418
  H   -4.34453884229459      2.32106701488203      3.12483761144208
  H   -9.04625062041796      3.08182155722419     -3.51419792901501
  H   -2.15664039024804      4.36325974939153     -2.52272690131091
  H   -6.11235115159021      5.63736331090628      0.36129706048632
  H   -0.00374438087130     -5.16342219234914     -3.51226328502037
  H   9.05316516399484      3.07084132313840     -3.52264877761997
  H   6.12341729156555      5.64277010513869      0.32901621095488
  H   6.18232140486596     -5.61807332459240      0.00395265399907
  H   9.06061404844013     -2.86038119720652     -3.65133015556427
  H   4.38233767346820      0.11785405059730     -5.05632562499680
  H   -4.38323186380739      0.11656321168879     -5.05651545383150
  H   -0.00233145062022      5.39998056097242     -3.23044501127265
  H   -5.21711527569282      3.67725715770983      3.09403094770100
  H   10.76851520765661      2.89056434091120      1.41459266539520
  H   -3.38801731999254     -2.38621899601872      5.14246553964817
  H   -7.07263739143012      0.09182602165262     -2.99880610942846
  H   7.07415989577230      0.08669754354999     -2.99873782963459
  H   8.82816372830207     -0.02361344851430      2.12619948015624
  H   3.71358871294797      0.04476971574901     -1.71419588568854
  H   -8.81684109192009     -0.02902103515966      2.14137950968612
  H   -3.71984889350850      0.04617659431421     -1.71364748694093
  H   -7.88168611046850     -0.08501549087799      5.45080460293633
  H   7.96024323002840     -0.08363220626952      5.43030578437467
  H   10.77121941425515     -2.88870082395014      1.31267519088497
  H   -10.76912450076868      2.88540084510619      1.41749529872754
  H   -10.77125247882316     -2.88767282987640      1.31662057184939
  H   -3.00639494713333     -2.12277436947021      2.47414383060804
  Cu  -3.80672228878556     -0.31611185605962      3.99907241363760
  H   -5.28340377138902     -3.84483088437508      3.01811908997428
  H   3.02017485262675     -2.10096134600836      2.52551820363845
  H   5.07558063184338     -2.51195293506420      4.10111985520712
  H   5.22327432125005     -3.80069159116154      3.03284698151502
  O   -4.88941368585969      0.80107115206433      5.34538678597048
  O   -4.19650761407316     -1.87153254503297      5.02740742339249
  H   -5.02591369341402     -2.57918687686185      4.09068682684099
  H   -4.59152595314352      0.86679101806136      6.25813510046740
  H   -5.16738529514377      1.68150768946878      5.03219503963415
  H   5.16690918127422      0.27698187533469      5.91084834419533
  O   4.65177141645828      0.95106116092405      5.44180230874510
  H   5.28089176143958      1.57895908460459      5.04043250105902
  Cu  3.77130501296792     -0.22674310374801      4.00222724352700
  H   3.62239645371954     -2.20015556990847      5.42862839931829
  O   4.36623186704269     -1.70941167543642      5.06046487522932
162
modelB-2Cu, E(r2SCAN3c/def2-mTZVPP)=-10213.535097496371 , E(M06L/def2-TZVPP)=-10215.864947886219
  Zr  -6.70626355291698     -1.92064936878405      1.79157465387394
  Zr  6.73894533764024      1.75622011287031      1.83945403892754
  Zr  6.71252238090192     -1.91251185325416      1.78614141878570
  Zr  -6.74415299638576      1.75450902637844      1.83812230252943
  Zr  -3.80763815880022     -0.04736368202985      1.01432877831326
  Zr  3.80096552722734     -0.05158508847795      1.00934307503070
  Zr  8.52977906354388      0.03472599139242     -0.63930706588453
  Zr  -8.52946304903941      0.03353499252360     -0.63974809280884
  Zr  5.63289772635698      1.86773974039486     -1.37732241259863
  Zr  -5.65870526377522     -1.77636663562011     -1.47853530842710
  Zr  -5.63895318458210      1.86745158567897     -1.38125839581414
  Zr  5.66237789787764     -1.77662402116087     -1.47999082515206
  O   -7.98124166296688     -0.02288845849615      1.52561299734339
  O   7.98288726839445     -0.02150802660484      1.52595702302521
  O   -5.01717560634329     -1.67146877287222      0.57616459495527
  O   5.02086741874664      1.64484859017397      0.67489966073040
  O   5.03501602812058     -1.66246307883914      0.56411623652883
  O   -5.02733156073189      1.64661780694801      0.67171771202748
  O   -5.49453913181900     -0.02264684051347      2.48020115945881
  O   5.50011796552057     -0.02740202281384      2.47718552075311
  O   4.44876545520882      0.03978960822130     -1.15067459196396
  O   -4.45373308801809      0.04199133716272     -1.14636346743091
  O   6.82721336422642      0.09029240058813     -2.06650485699810
  O   -6.82913256008215      0.08986730124702     -2.07062345601763
  O   7.30641697093533      1.65701563097562     -0.16619659515816
  O   -7.30828992913635     -1.59250499528152     -0.27646134488549
  O   -7.31112128993909      1.65836477861837     -0.16985422479608
  O   7.32052903318644     -1.59830358473717     -0.27807895582383
  O   -7.49222700189473     -1.17346600328298      3.80853600971954
  O   7.49328900063209      1.07477100307475      3.85053000703906
  O   9.99130798555110      1.39219400175641      0.32312601446924
  O   -9.99043398416844     -1.35820698980625      0.27190301594891
  O   8.86786798902793     -2.50870199537927      1.84018900159820
  O   -8.86698398752745      2.48298698564150      1.93364901491822
  O   7.49327400413497     -1.17167499883899      3.80858700980531
  O   -7.49246500489944      1.07316700716021      3.85066100551241
  O   -9.99073198885060      1.38980300304194      0.32342801268640
  O   9.99174798285060     -1.35604399226424      0.27149701560602
  O   -8.86644299014690     -2.51073399802020      1.84002101203869
  O   8.86741799305623      2.48484898971852      1.93355100904798
  O   4.90890999644830      1.21150100358120     -3.45117698786205
  O   -4.90797300272186     -1.03638299935451     -3.49312398786066
  O   -4.90821099946622      1.21044300313240     -3.45099998723835
  O   4.90860400074690     -1.03514500207541     -3.49328199108852
  O   -2.40378698870590     -1.23638401725682     -0.10168199611058
  O   2.40317399361908      1.28414302403891     -0.05697299026098
  O   -3.49886698960834      2.44088099056327     -1.62720601157991
  O   3.50302299508268     -2.35374999556373     -1.70601301406266
  O   2.40493599262867     -1.23221602237982     -0.11317899038329
  O   -2.40625099571699      1.28067702439569     -0.05960298589582
  O   3.49520899125341      2.44075599176532     -1.62860601673275
  O   -3.49621999884128     -2.33104499978729     -1.71613801285936
  O   6.50917875258084      3.93823152697454      1.40843752599765
  O   -5.51512913043629     -2.86290584826457      3.14959584226993
  O   5.15948149765756      2.60929220445111      3.37672143337158
  O   6.65447804176158     -4.03130611386349      1.00390024827253
  O   -6.52537074265603      3.94226682454802      1.39393219052584
  O   -2.95351159474114     -1.16317737607120      2.66442244727543
  O   -2.93352709467239      1.37067955085842      2.61721700832041
  O   -5.17546077943389      2.64644326074751      3.36069282229234
  O   -6.66158782741990     -4.03580841342317      0.98117670745119
  O   9.09288061019449      1.52936244768579     -2.28282910619245
  O   -9.13616431686994     -1.29026255322088     -2.36582356867885
  O   7.20959207101530      2.72974873450541     -2.69703121540066
  O   -7.27608169411177     -2.48291009882148     -2.88986711223946
  O   -5.72882241246843      3.99398936562322     -0.72672170375665
  O   5.76587577792144     -3.92193247256452     -1.07293886145653
  O   -7.21677207920654      2.72595333231159     -2.70336245026169
  O   7.28052533894061     -2.47985882968352     -2.89170728078592
  O   5.72167959177686      3.99335456911734     -0.71555583397365
  O   -5.74800680164307     -3.92011979826263     -1.08396619908540
  O   2.92276498482130      1.23881903700712      2.66583448901824
  O   -9.09844866683977      1.52436540442623     -2.28478180449906
  O   9.13864334555362     -1.28379728492177     -2.36894795150491
  O   3.04000314226955     -1.31869540027435      2.61172494573425
  O   5.46790395467580     -2.83134351970003      3.14274486791713
  C   -7.68674431440597     -0.06671933893931      4.35975631927638
  C   7.69008345966409     -0.06455456755004      4.35930705801900
  C   9.87788166755918      2.26810389643628      1.21716848421755
  C   -9.87363553952617     -2.27082083621054      1.13078560580510
  C   9.87519009410025     -2.26879338481393      1.12975444605863
  C   -9.87815991862550      2.26478013209159      1.21813255383555
  C   4.73547207761672      0.09799141489149     -4.01019514299738
  C   -4.73499304366856      0.09657527974564     -4.00998897619436
  C   6.09789234864533      4.51908424144458      0.36157599882267
  C   1.20331113799908     -3.78799100960275     -2.38502464760713
  C   1.20301073616308      3.92989220572522     -2.22087293955838
  C   -0.00146763956549      2.29068918943482     -0.91888002655627
  C   6.23693212336467     -4.53046697301055     -0.06938293351442
  C   8.50812436300827     -2.19483556973136     -2.97309419595943
  C   -1.20582830123810     -3.78323901083750     -2.38516443560781
  H   4.28766198655841      2.15889552986210      3.18378181874889
  C   0.00154559997981     -2.23123586493458     -0.98245381562847
  C   -6.11416933962012      4.52144113967712      0.34655071609823
  C   -8.45245604008232      2.46268447867367     -2.81592110532915
  C   -6.23506968432545     -4.53183168029250     -0.08830781372716
  C   -8.50409936590035     -2.19974586576267     -2.97066746952917
  C   8.44549477284862      2.46826479619237     -2.81118947384475
  C   -0.00228704879198     -4.32257955737176     -2.82485492810356
  C   1.20085578639381     -2.73765663191661     -1.46333067195002
  C   -1.20667660752681      3.92880418094871     -2.22198451277468
  C   -0.00195937571264      4.48985322005860     -2.63068124456640
  C   -2.46025423137864     -2.07495620087875     -1.04765974101865
  C   -1.19944377631533     -2.73337495532878     -1.46289943296229
  C   2.45929123358180      2.15254116604264     -0.97110454803594
  C   1.19849403775131      2.82728489602657     -1.36261884935123
  C   -2.46239747297170      2.15111270850131     -0.97321214473620
  C   -1.20163255172155      2.82599642162147     -1.36377578420779
  C   2.46349197511131     -2.08317361177428     -1.04857241612150
  H   5.01754366476600      3.54922046918679      3.20827217080766
  H   2.15255738977890      4.32665645920526     -2.56585276656020
  H   -2.31783816159912      1.97661657348577      2.18426383292409
  H   -0.00085947362524      1.42194475245199     -0.27065750345512
  H   -2.15637436540122     -4.15646155587374     -2.75291173365753
  H   2.15240937971568     -4.16496368561861     -2.75265332727395
  H   2.29373488051162      1.90065978849148      2.35195027288957
  H   0.00261160244885     -1.41813310804564     -0.26662423221616
  H   -6.28186536875660     -5.63131813060495     -0.17770575434957
  H   -9.09611415910723     -2.81480752458860     -3.67238119599864
  H   -4.29223127349917      2.23396677923894      3.12388474507949
  H   -9.02363662739286      3.13765315600922     -3.47872868139089
  H   -2.15634433196996      4.32459342563975     -2.56773680646407
  H   -6.08847421206393      5.62476651627998      0.38524301753330
  H   -0.00387961338222     -5.14545498980974     -3.53313350640380
  H   9.01535272778088      3.14550980248692     -3.47276931588250
  H   6.06399097417226      5.62188240715384      0.40537285884320
  H   6.27928127168644     -5.63066042680148     -0.15119075342463
  H   9.10096085843005     -2.80922068687407     -3.67467197631603
  H   4.38359711462556      0.11785731539258     -5.05774107297416
  H   -4.38315048138828      0.11657482416670     -5.05754088052025
  H   -0.00206877247127      5.35086214123978     -3.29204768210965
  H   -5.08608944712753      3.59084999161434      3.17942117785043
  H   10.76434514464375      2.89914711415989      1.40656496780760
  H   -1.36481958688301     -1.02161155864535      5.90194362516943
  H   -7.08517887043302      0.11866988286017     -2.99796833496872
  H   7.08230580461593      0.11998263896049     -2.99412629384082
  H   8.72798127298103     -0.05797332580303      2.13441638523868
  H   3.71225306546079      0.03958968252138     -1.76982936596455
  H   -8.72542896394189     -0.06276517189713      2.13498477739653
  H   -3.71724834523611      0.03717678019007     -1.76553822159944
  H   -8.07182229851058     -0.07991927950348      5.39572727339317
  H   8.07878331638241     -0.07794020894100      5.39383162710901
  H   10.76147765642211     -2.90814914838164      1.29052932708249
  H   -10.76543236873629      2.89399726301803      1.40953465947037
  H   -10.76069261893699     -2.90906470703798      1.29228948279536
  H   -3.43153583618000     -1.92655905810266      3.02367119204855
  Cu  -2.03923019535848      0.06743334383450      3.81400423070245
  H   3.71154490540400     -1.94070262757325      2.96215723157852
  H   5.18131753212768     -3.72424633457581      2.92475624841666
  O   -1.12183042689441      1.38903521095186      4.82896394424995
  O   -1.27571112091518     -1.33902620266153      4.99388946370575
  H   -5.17455359859297     -3.73393958049235      2.92315906598031
  H   0.25992920796538      1.31838680046172      4.92962234959431
  H   -1.43937186534265      2.27601261417760      4.62890836536146
  Cu  2.08972185047094     -0.14790047834490      3.81108556066622
  O   1.17711023823325     -1.51996102798386      4.75701098970170
  H   -0.20246165617033     -1.42692623855003      4.85309699283128
  O   1.32621470744208      1.22156047163038      5.04749530391215
  H   1.40144933024297     -2.36024809454584      4.33804466545918
  H   1.42882699285352      0.85957621089553      5.93727449667378
  H   -5.29257210196021     -0.18235707436614      3.40944109302810
  H   5.31192669563353     -0.16838512118196      3.41226800208823
162
modelC-2Cu, E(r2SCAN3c/def2-mTZVPP)=-10213.537253266017 , E(M06L/def2-TZVPP)=-10215.874472363796
  Zr  -6.71596308042973     -1.94937020307617      1.77341600297893
  Zr  6.72089341516071      1.74545430707137      1.84383898041265
  Zr  6.70619536726802     -1.89652281154303      1.79394622564944
  Zr  -6.73288260988595      1.73099823709490      1.86023972809720
  Zr  -3.81374127286252     -0.06676469004417      1.01619384683038
  Zr  3.80425244554755     -0.05502263664326      1.01943191372062
  Zr  8.52977913654865      0.03472593062097     -0.63930678072850
  Zr  -8.52946391296607      0.03353491739301     -0.63974792032420
  Zr  5.62846704771061      1.86887616128326     -1.37300226449445
  Zr  -5.66768942036505     -1.77949937276151     -1.48729214584735
  Zr  -5.63018968603201      1.86951274163822     -1.36286492223183
  Zr  5.65954053958535     -1.78178805185891     -1.47291891159109
  O   -7.98444888300719     -0.03011328155928      1.52509352346517
  O   7.98226368866105     -0.02411585653747      1.53035430634867
  O   -5.01785743415923     -1.71444685527634      0.56566406184965
  O   5.00348523508412      1.66191931537037      0.67998493140949
  O   5.02682078687961     -1.68416347311619      0.57992929382864
  O   -5.00336984449484      1.64181686894032      0.70110608733296
  O   -5.50064370416297     -0.05987352113893      2.47336617197061
  O   5.48640842969910     -0.02238453460581      2.48097754991900
  O   4.45517205363315      0.03605716588753     -1.13903284670576
  O   -4.45864186883413      0.03748684946970     -1.13604551146779
  O   6.82536643598725      0.08820623135813     -2.06381919578650
  O   -6.82819306701961      0.10172181535591     -2.06916723061402
  O   7.29482100504344      1.64680747760183     -0.15769251734469
  O   -7.31768273808678     -1.59805062584261     -0.29238210891523
  O   -7.28998678407918      1.64471847349508     -0.14851078006567
  O   7.31357046931084     -1.59359289711324     -0.26836220036169
  O   -7.49222698156221     -1.17346601048209      3.80853599002929
  O   7.49328898516416      1.07477101684627      3.85052997867047
  O   9.99130798291422      1.39219401292394      0.32312594519897
  O   -9.99043402079741     -1.35820695717129      0.27190299268732
  O   8.86786797919768     -2.50870201848819      1.84018895333711
  O   -8.86698401121581      2.48298697821291      1.93364902662826
  O   7.49327399968561     -1.17167499882677      3.80858696427635
  O   -7.49246501574939      1.07316700124842      3.85066097599381
  O   -9.99073200943616      1.38980305512807      0.32342797880259
  O   9.99174796998442     -1.35604394719161      0.27149696886672
  O   -8.86644300957828     -2.51073401972672      1.84002097125944
  O   8.86741800208848      2.48484899782191      1.93355100173666
  O   4.90890999672108      1.21150100108258     -3.45117702006791
  O   -4.90797298399877     -1.03638299587718     -3.49312400128434
  O   -4.90821102937599      1.21044299589896     -3.45100001712380
  O   4.90860397048922     -1.03514498769408     -3.49328201352473
  O   -2.40378697310933     -1.23638391580048     -0.10168202460851
  O   2.40317400008160      1.28414296674053     -0.05697303020779
  O   -3.49886697662200      2.44088093512848     -1.62720602955654
  O   3.50302298683553     -2.35375000480843     -1.70601300501764
  O   2.40493599367200     -1.23221602471668     -0.11317897442079
  O   -2.40625102932704      1.28067710357242     -0.05960293356513
  O   3.49520897908639      2.44075601591161     -1.62860599005812
  O   -3.49622003247079     -2.33104505526170     -1.71613799336200
  O   6.49567556744107      3.93139063511659      1.42662796574100
  O   -5.70539641663868     -3.03690355403182      3.13116635793410
  O   5.10712994454614      2.60765542443005      3.37553874864416
  O   6.63624942947354     -4.02222868782300      1.03348223833093
  O   -6.48483680557265      3.91500341385684      1.46309616043125
  O   -3.12156254451796     -1.25811066024608      2.69602253387685
  O   -2.68561603612911      1.15386270495124      2.60659430609789
  O   -5.07232286162151      2.55548343433874      3.39140675288682
  O   -6.72260568295635     -4.06489415655684      0.88187171303275
  O   9.08830662879366      1.52996438012014     -2.27854170587175
  O   -9.14897156359395     -1.26134189456645     -2.37411816644215
  O   7.20618219023954      2.73283171291521     -2.68864472386998
  O   -7.29548324329896     -2.45596980782815     -2.91579024430080
  O   -5.71588173649023      3.99047062996055     -0.66803638871926
  O   5.76922156588518     -3.92499784390222     -1.05389446499744
  O   -7.19392656597751      2.75288060256222     -2.67154057492914
  O   7.27486637061504     -2.48790424988096     -2.88098947800182
  O   5.72753148877429      3.99489859616385     -0.70497633067034
  O   -5.75761406637023     -3.92483137725802     -1.15777495892430
  O   2.76799714889609      1.22839439317370      2.61215356077703
  O   -9.08213196057774      1.55639278007763     -2.26924284142459
  O   9.13316834901904     -1.28897728585253     -2.36581321150904
  O   2.97514448458247     -1.30563422918542      2.56043290304903
  O   5.52082160132323     -2.84916399503843      3.22165602991791
  C   -7.67456111332671     -0.07004520812282      4.36375009527816
  C   7.68396464670061     -0.06299726507326      4.35791513345074
  C   9.87642028131897      2.26915749073012      1.21735843731333
  C   -9.87542722643910     -2.26793779095664      1.13379468472792
  C   9.87466952795813     -2.26871411833156      1.13014677164149
  C   -9.87721446162188      2.26414023075963      1.21957727652135
  C   4.73513812187291      0.09779376972581     -4.00982497353829
  C   -4.73630644035011      0.09730051058405     -4.01010526015896
  C   6.09220272328037      4.51596568288098      0.37805598737344
  C   1.20352057715904     -3.78553424457596     -2.38733576104023
  C   1.20302626808113      3.93379542693762     -2.21574048656197
  C   -0.00148063275944      2.29018476004225     -0.91895914462389
  C   6.22150654703674     -4.52754404307630     -0.03869365145182
  C   8.50176169645642     -2.20099833784418     -2.96739058293176
  C   -1.20540765588156     -3.78212120691181     -2.38796976985422
  H   4.24473805015473      2.15119121727203      3.19863410969484
  C   0.00131014167477     -2.23306384589085     -0.98074490251098
  C   -6.07706807550843      4.50507764464338      0.41894634115263
  C   -8.43140017184545      2.49564429184331     -2.79015347167838
  C   -6.28383691930017     -4.54724717778969     -0.18530815822626
  C   -8.52107026672325     -2.16650095287252     -2.99187739543133
  C   8.44096197000315      2.46938807564803     -2.80649197739070
  C   -0.00175346991115     -4.32010515277383     -2.82838366322390
  C   1.20071289198498     -2.73739728947985     -1.46329104527838
  C   -1.20678534047250      3.93243909366182     -2.21622077427182
  C   -0.00205312818315      4.49501389320909     -2.62325564207563
  C   -2.46081785737050     -2.07701845099175     -1.05002564386521
  C   -1.19935667986612     -2.73419924088989     -1.46326523161492
  C   2.45894682740035      2.15200627910703     -0.97140340555425
  C   1.19855782044580      2.82831417620357     -1.36107895457372
  C   -2.46217871919805      2.14980727615633     -0.97172201761682
  C   -1.20174135511855      2.82691796543809     -1.36176704754635
  C   2.46272363781069     -2.08218147382601     -1.04753045148119
  H   4.95865844913873      3.53657889818243      3.15681433036608
  H   2.15244604241478      4.33181907001035     -2.55961596237876
  H   -2.17294623679310      1.81358108916741      2.12182147534177
  H   -0.00149176838089      1.41737233553731     -0.27583937175636
  H   -2.15598424372528     -4.15421700796305     -2.75687369098859
  H   2.15277900335396     -4.16111388670121     -2.75593126868464
  H   2.20749211755770      1.85976954600057      2.14259770915339
  H   0.00344530285245     -1.42161527346698     -0.26291869277315
  H   -6.35183343975996     -5.64327535218743     -0.30368883636655
  H   -9.11793210024167     -2.76873655014802     -3.70066434936398
  H   -4.21153005891206      2.10878279895300      3.19819212031992
  H   -8.99650042479792      3.17982592223448     -3.44864379709310
  H   -2.15651503670625      4.32940563375569     -2.56048518439203
  H   -6.03271345958996      5.60692400945432      0.47723757647233
  H   -0.00282598156659     -5.14141925040176     -3.53846310578520
  H   9.01026374272682      3.14469265481533     -3.47037877177877
  H   6.05541781651839      5.61851118976331      0.42702734716710
  H   6.25004240994534     -5.62908266694562     -0.10738023573391
  H   9.09257347244081     -2.81482312353036     -3.67101625745008
  H   4.38356690576529      0.11783911506814     -5.05753298080922
  H   -4.38744594444525      0.11657273544142     -5.05881323370511
  H   -0.00241374828040      5.35802299465659     -3.28202301759547
  H   -4.92749384152848      3.49036061447465      3.19708573764209
  H   10.76316029400107      2.90091855475619      1.40434565413042
  H   -1.46802895563236     -2.48344493947674      4.55445994961453
  H   -7.08253202615795      0.13711590335048     -2.99669622887097
  H   7.07664654874710      0.11681655500926     -2.99250724111924
  H   8.72757002964836     -0.05155862433631      2.13909156789024
  H   3.71532520774496      0.03140279119118     -1.75454542221208
  H   -8.72538361476558     -0.07695127715998      2.13781427430142
  H   -3.72227258809325      0.03405996571870     -1.75563506164685
  H   -8.03981368666494     -0.07956147167204      5.40700916770549
  H   8.07038305410576     -0.07584921704160      5.39483065069884
  H   10.76122503054726     -2.90791979008545      1.29078695316235
  H   -10.76555564353906      2.89219412782170      1.41125488620849
  H   -10.76549124689088     -2.90005776635753      1.30226150265044
  H   -3.15567897702187     -2.21964471125477      2.65459071845048
  Cu  -1.56400980376159     -0.35275192346678      3.34839562109535
  H   3.49513190968691     -2.01385007055926      2.96564283348484
  H   5.22360652923071     -3.74248888491675      3.02266969639077
  O   0.04496982453111      0.66089595468153      3.84777969407892
  O   -0.81833971175137     -1.96948484079716      4.06365317904274
  H   -5.41519161663179     -3.92698868772402      2.91239786212180
  H   1.33055544483374     -1.11589302119525      5.78908552776273
  H   0.01128800972201      1.58092175236222      3.56563900055583
  Cu  1.77753217512291     -0.20858293322025      3.56106673020866
  O   1.39158163921914     -1.56555280073218      4.93708210427252
  H   0.34671640148506     -1.81620132757683      4.64354426504367
  O   4.72324805399748     -0.89095663652004      5.00127429648731
  H   5.27734966901082     -0.77797719139353      5.78001624641835
  H   4.99485241663692     -1.75856119632479      4.62065882749991
  H   -5.23427910998934     -0.27190567455106      3.37736469784355
  H   5.25302061576867     -0.14647031446731      3.43088348614759
162
modelD-2Cu, E(r2SCAN3c/def2-mTZVPP)=-10213.526237675795 , E(M06L/def2-TZVPP)=-10215.865190537519
  Zr  -6.70070289672593     -1.76158849132032      1.79273587789036
  Zr  6.72644081225612      1.73702005755728      1.86320910169464
  Zr  6.70150988279564     -1.94271499204718      1.80077931717498
  Zr  -6.70174377247616      1.71623557053852      1.83857163382447
  Zr  -3.88432313763699     -0.00562611915902      1.05130811892392
  Zr  3.79196811924980     -0.04741061677218      1.03103554925993
  Zr  8.52977893854708      0.03472599373245     -0.63930710353506
  Zr  -8.52946392958472      0.03353501653040     -0.63974801844621
  Zr  5.63368321268192      1.86818033799930     -1.36619234580666
  Zr  -5.63987059104090     -1.80316417019228     -1.43440224981462
  Zr  -5.63980550657453      1.89552248271024     -1.36741101604523
  Zr  5.65945196437213     -1.77686500795213     -1.47428996782849
  O   -8.06663253702162     -0.01056817787970      1.54013265042046
  O   7.96425594256688     -0.02625513666995      1.52984134114212
  O   -4.95981443756848     -1.77555684772101      0.59696885135658
  O   5.00083263178298      1.64234558528108      0.70722275192599
  O   4.98954076429869     -1.68705423643714      0.60446864220206
  O   -4.94680981432446      1.81198180242690      0.65617455647207
  O   -5.57592181052931     -0.00517074612583      2.28977400749126
  O   5.43242873902801     -0.04939356294756      2.52600970801216
  O   4.45197821312516      0.03978079333127     -1.12514930742487
  O   -4.48764934991447      0.04307758767541     -1.09270607545590
  O   6.82546391975683      0.09866273620346     -2.06773914273259
  O   -6.82180454893600      0.06704720894735     -2.06218347937795
  O   7.28673534128532      1.64667365127859     -0.14967649263506
  O   -7.27461487612256     -1.54995963593147     -0.21698448723708
  O   -7.27604683716416      1.61318385983226     -0.15727388008553
  O   7.29325723133729     -1.58513409213922     -0.27577467238335
  O   -7.49222699823428     -1.17346601174536      3.80853601559128
  O   7.49328900976936      1.07477101238442      3.85053000495844
  O   9.99130802202729      1.39219397148472      0.32312604903224
  O   -9.99043400687347     -1.35820698152631      0.27190302370167
  O   8.86786804123148     -2.50870193556450      1.84018906627207
  O   -8.86698404033227      2.48298701333953      1.93364900636092
  O   7.49327398594213     -1.17167499000800      3.80858699622294
  O   -7.49246502806360      1.07316700732828      3.85066103435164
  O   -9.99073200210898      1.38980300094548      0.32342801349565
  O   9.99174799067937     -1.35604404965831      0.27149699161241
  O   -8.86644298767072     -2.51073404525477      1.84002097256147
  O   8.86741798115917      2.48484909266315      1.93355095486108
  O   4.90890982373941      1.21150099911912     -3.45117692018386
  O   -4.90797305618155     -1.03638299466649     -3.49312401447103
  O   -4.90821092854132      1.21044299986456     -3.45099997485136
  O   4.90860422686585     -1.03514497929439     -3.49328206459514
  O   -2.40378698642029     -1.23638385870859     -0.10168202534315
  O   2.40317398706573      1.28414296045396     -0.05697301140955
  O   -3.49886696270949      2.44088101213619     -1.62720599778155
  O   3.50302293058749     -2.35374996360033     -1.70601300965660
  O   2.40493599998815     -1.23221610849051     -0.11317895644019
  O   -2.40625102135434      1.28067698055936     -0.05960299228789
  O   3.49520903193021      2.44075602155713     -1.62860599979548
  O   -3.49622001461433     -2.33104507055268     -1.71613798954534
  O   6.50038975286978      3.91832423701911      1.44387560362248
  O   -5.19182447227624     -2.66236544924939      3.32308940919651
  O   5.14266684669468      2.60117606742092      3.42189578887164
  O   6.69131955072079     -4.04558708919004      0.93522568798281
  O   -6.50624712529405      3.94744039235909      1.40420591328124
  O   -2.77083557445304     -1.37279484955173      2.44857391533681
  O   -2.89075472252858      1.37983483753752      2.59129707374930
  O   -5.19921682940619      2.62025458604264      3.43594204845378
  O   -6.54801022323917     -3.93014139050358      1.21438463090280
  O   9.08222124763398      1.54494048926328     -2.27008553571391
  O   -9.10755767135240     -1.34676199676640     -2.34042623748811
  O   7.19778859777865      2.74554222325692     -2.67525448693438
  O   -7.24360467251386     -2.55377762984804     -2.80933337356956
  O   -5.79698800003243      4.02522671557619     -0.75084825765706
  O   5.74603991328176     -3.91707334830974     -1.11299285113991
  O   -7.23454983896840      2.71758253676144     -2.70356673449643
  O   7.27595603906591     -2.46986630425700     -2.89381526723166
  O   5.71184665369597      3.98658278120622     -0.67964863048948
  O   -5.78672486438755     -3.93740222044730     -0.92114756265100
  O   2.75077698145685      1.42735858043430      2.55961770617270
  O   -9.10148599875798      1.49642653330242     -2.28459661826239
  O   9.13343360553098     -1.27679085387580     -2.36399654448065
  O   2.59990481012066     -1.02645886924573      2.63153924409059
  O   5.64938301616258     -2.94769818552293      3.17635766188773
  C   -7.61252997275066     -0.05934297231146      4.38117562012780
  C   7.68542367221159     -0.06739266061790      4.36144350363996
  C   9.87769843546267      2.26672483875160      1.21957657576753
  C   -9.87490166896103     -2.26480663159056      1.14010960689009
  C   9.87536146413565     -2.26763940619059      1.13310725245156
  C   -9.87641375196779      2.26222844044790      1.22532520063591
  C   4.73798539902388      0.09811834645366     -4.01121364370773
  C   -4.74031386264049      0.09639789534859     -4.00938781503423
  C   6.08939982481730      4.50582467008185      0.40044255499382
  C   1.20436378334260     -3.80617060634182     -2.36814659702546
  C   1.20526099061076      4.03927333120991     -2.05984456953739
  C   -0.00311343430331      2.24793645270010     -0.98434851868808
  C   6.26541047043038     -4.53481623102248     -0.13441200762658
  C   8.50243006115346     -2.18344310715175     -2.97582209033757
  C   -1.20605906842701     -3.80400066691129     -2.36242621692881
  H   4.26209233125702      2.18434517369199      3.24117208431055
  C   0.00134633131766     -2.23187734912967     -0.98667650021363
  C   -6.12305778713474      4.53500193978286      0.35568535017273
  C   -8.46204131283548      2.43463383295840     -2.82730278137732
  C   -6.14403088090975     -4.48543353518893      0.16263231935957
  C   -8.46935195237359     -2.26490294587954     -2.92088867919520
  C   8.43432931888444      2.48484918109071     -2.79441936688245
  C   -0.00184561819046     -4.34749654818393     -2.79728136603107
  C   1.20183647975856     -2.74292458468422     -1.46072790673748
  C   -1.20830886143083      4.04171284173101     -2.05382639996078
  C   -0.00147687768879      4.64148575420277     -2.40002858574404
  C   -2.46258472789648     -2.07416146538005     -1.04235228539535
  C   -1.20097742586900     -2.74204435701213     -1.45481779203241
  C   2.45922489273029      2.15131668743741     -0.97607551989436
  C   1.19987805776630      2.84026012876381     -1.34351162854203
  C   -2.46803414277742      2.14927407457198     -0.96961896672701
  C   -1.20535149367671      2.84299528115409     -1.33804475594929
  C   2.46404557106679     -2.08448894058670     -1.05287719573588
  H   5.02227461752653      3.54764038965056      3.27284330976238
  H   2.15443252053116      4.48199260678354     -2.34525369215793
  H   -2.86703335677136      2.18900241551493      2.05871720138870
  H   -0.00518747015640      1.28019330361018     -0.49111623844912
  H   -2.15662904015167     -4.18314660205981     -2.72411725410965
  H   2.15298044270968     -4.18759669480410     -2.73244365724203
  H   2.47815029114037      2.18828928766161      2.02976207637564
  H   0.00122883913892     -1.40194960919881     -0.28946362690818
  H   -6.09720232394446     -5.58872107851634      0.17775346179478
  H   -9.04749663948016     -2.88725795750985     -3.62750865451546
  H   -4.33828711675693      2.13972421108253      3.28626809975027
  H   -9.03713961638135      3.08658162981192     -3.50945712433027
  H   -2.15823464041562      4.48498168075322     -2.33630389787204
  H   -6.06756780039724      5.63762093070509      0.41031205973313
  H   -0.00404180416449     -5.17948110786982     -3.49479508977498
  H   9.00118902456254      3.16453147942084     -3.45545895902712
  H   6.05636036074180      5.60818984453630      0.45103174106090
  H   6.33887435656184     -5.63070499124141     -0.24656757253389
  H   9.09501637746918     -2.79042749872590     -3.68354444491137
  H   4.39284352328178      0.11790520359956     -5.06086076500673
  H   -4.40241829089919      0.11674034005135     -5.06250957998319
  H   -0.00162917940822      5.57719761547700     -2.95071628503143
  H   -5.03474132418831      3.53880072687613      3.18512238863433
  H   10.76579873162155      2.89479868957133      1.41099122142537
  H   -4.90262641984398     -2.00752351946738      4.01361023740988
  H   -7.06498388537931      0.08370696900043     -2.99303042748732
  H   7.07665909560990      0.13040539004288     -2.99634821478419
  H   8.70498782336997     -0.07229645498241      2.14347827613601
  H   3.71948092233020      0.03838101502526     -1.74973105352541
  H   -8.81683607799675     -0.01727844329605      2.14211266618651
  H   -3.73652896068387      0.04264422594000     -1.69474119634380
  H   -7.87610528725506     -0.08095197807421      5.45413700366994
  H   8.06833410919794     -0.07794318448677      5.39772713888706
  H   10.76455362225338     -2.90189448394819      1.29736944838589
  H   -10.77140735590942      2.88027245692989      1.42250664130792
  H   -10.76893824336541     -2.89140829147714      1.31255935731556
  H   -2.00868216140567     -1.72062728501343      1.96656058153508
  Cu  -2.20369930394187     -0.57656943268313      4.08443754842794
  H   2.29340574620370     -1.91915912716930      2.43277901696798
  H   5.15827179966882     -3.74317086268937      2.95422054062607
  O   -1.91810974376593      0.33611542208274      5.93902169170025
  O   -3.99315393616159     -0.63024330150740      4.81987259671427
  H   -4.37020245012739     -2.76252027133928      2.80997441783112
  H   -2.90398883475493      0.25827285517833      6.01167942788174
  H   -1.72504043891504      1.27737232088449      5.84452337549777
  Cu  1.18430577014611      0.28319770335728      2.90057661786774
  O   -0.23550012526938     -0.76655982647535      3.68371558350638
  H   0.14705701341527     -1.41803562897642      4.28329361275776
  O   -0.21063339733141      1.68063945157300      2.40871434761724
  H   -0.16108005903969      1.91580051474399      1.46981852596046
  H   -1.18051378774168      1.42999850434862      2.54336371594588
  H   5.23204548702882     -0.25295516392458      3.44822181213005
  H   -4.54215616797729     -0.04226941995661      4.27698843224285
162
modelE-2Cu, E(r2SCAN3c/def2-mTZVPP)=-10213.519928733691 , E(M06L/def2-TZVPP)=-10215.854837056460
  Zr  -6.71784554496123     -1.80729732778820      1.76810180317162
  Zr  6.69928223755630      1.72974270919861      1.83611462433533
  Zr  6.69708902359969     -1.73550116716631      1.77510476355691
  Zr  -6.72675772312517      1.79929251843396      1.82975842822238
  Zr  -3.74272633991518      0.02131655679746      1.03259400432841
  Zr  3.87081400534317      0.01602465209443      1.03394401063582
  Zr  8.52977851886044      0.03472598193382     -0.63930692703429
  Zr  -8.52946285064447      0.03353507791516     -0.63974866205650
  Zr  5.63784347987080      1.89535994592677     -1.37662437445103
  Zr  -5.61716090775237     -1.77295372201458     -1.44847580369889
  Zr  -5.62247700605458      1.87632637359525     -1.38993273090158
  Zr  5.63798887021605     -1.79236153090807     -1.43703439704545
  O   -7.98715461247862     -0.00440308691612      1.53466755214637
  O   8.06578613059086     -0.00333078918653      1.53755394412639
  O   -5.01698658956579     -1.63202065734943      0.61946227090633
  O   4.97424980220642      1.78664101919482      0.62645718446667
  O   4.96774579152211     -1.75599214342314      0.57459421474007
  O   -5.03499738815572      1.65810177115076      0.66431475032570
  O   -5.46966068691175     -0.02268630033477      2.50606169819232
  O   5.57128918339766     -0.01456588936944      2.30036689427921
  O   4.47237567317746      0.04211655249938     -1.11880772684013
  O   -4.43842438878227      0.04441025625246     -1.13075411723057
  O   6.82113897968147      0.05792458969222     -2.06023931978966
  O   -6.80933053348081      0.05690316283240     -2.04205423620388
  O   7.29023875334021      1.61668576841136     -0.16755251025820
  O   -7.29975899912853     -1.59536019758328     -0.22339795615701
  O   -7.31120849810994      1.65117756257633     -0.17393506279423
  O   7.28756850867494     -1.56467736500637     -0.21876485909501
  O   -7.49222686157353     -1.17346598201670      3.80853607362651
  O   7.49328902541626      1.07477095837826      3.85052996835374
  O   9.99130810421575      1.39219398175523      0.32312606705432
  O   -9.99043422975701     -1.35820702337216      0.27190331303778
  O   8.86786809073289     -2.50870213507535      1.84018886960646
  O   -8.86698403561648      2.48298708797453      1.93364895948686
  O   7.49327396839848     -1.17167498753088      3.80858701001652
  O   -7.49246506170877      1.07316699858420      3.85066099698871
  O   -9.99073220710665      1.38980301910186      0.32342823105546
  O   9.99174810635108     -1.35604392572137      0.27149710602292
  O   -8.86644306101131     -2.51073414359327      1.84002089938936
  O   8.86741798522690      2.48484907344377      1.93355090810093
  O   4.90890991567474      1.21150099603454     -3.45117696240984
  O   -4.90797307264351     -1.03638301387792     -3.49312395805327
  O   -4.90821112726706      1.21044297910566     -3.45100003761597
  O   4.90860411162919     -1.03514496469983     -3.49328208579117
  O   -2.40378713797926     -1.23638423323920     -0.10168170326203
  O   2.40317412717597      1.28414304343420     -0.05697279962133
  O   -3.49886723546221      2.44088099705930     -1.62720603584277
  O   3.50302308826689     -2.35375026141133     -1.70601282831361
  O   2.40493596804475     -1.23221563625656     -0.11317929890232
  O   -2.40625104668815      1.28067699680680     -0.05960293137133
  O   3.49520906815403      2.44075585454336     -1.62860608783316
  O   -3.49622009092787     -2.33104482616787     -1.71613815037156
  O   6.53458434596931      3.95159538769955      1.36340254224523
  O   -5.11021996961124     -2.64889700615522      3.27801117521224
  O   5.16555899539824      2.63612723225464      3.33906282082704
  O   6.51497130978093     -3.94432862805429      1.25238509680856
  O   -6.52581546790035      3.95450388319725      1.38196427460348
  O   -2.83546856794500     -1.31742894007162      2.58976079028310
  O   -2.96904999367272      1.28565122795346      2.64870423701289
  O   -5.14852341933556      2.59084703698193      3.34939380557501
  O   -6.50175796889196     -3.94859788717235      1.26549276046410
  O   9.11213022607534      1.47515976704507     -2.29591557020762
  O   -9.08433543828458     -1.35555319443595     -2.34115682989554
  O   7.24812191249643      2.69838871410805     -2.72377023154553
  O   -7.21136483377729     -2.55350444584681     -2.79775214304711
  O   -5.74774933174340      3.99302821648734     -0.74344626567633
  O   5.80219479470798     -3.94445670045167     -0.90239504354818
  O   -7.22629772935966      2.68487142386693     -2.71686806204766
  O   7.23750312915876     -2.56260805400563     -2.80932983058952
  O   5.80349153809368      4.02226786024612     -0.78313719088848
  O   -5.73237705969084     -3.91495356182833     -0.86387545925826
  O   3.00957915247030      1.25979392031499      2.66628190258550
  O   -9.09390131453266      1.46502650987831     -2.29693061422405
  O   9.10546021187705     -1.35953641615367     -2.34335377523229
  O   2.89661776700903     -1.37936081952654      2.54114597037853
  O   5.11279877889914     -2.69806292864858      3.25695193650794
  C   -7.67955136824603     -0.05949667750336      4.36584457262085
  C   7.60949367017862     -0.05628295372771      4.38242783058189
  C   9.87563107356513      2.26544699532221      1.22401092011462
  C   -9.87606777311159     -2.27098548498222      1.13034319476515
  C   9.87584792440831     -2.26258080253256      1.13916568826806
  C   -9.87716840709895      2.26948819873582      1.21523171717699
  C   4.73836363088118      0.09836327259252     -4.00861204382490
  C   -4.73114774564143      0.09716838747359     -4.00997960285729
  C   6.14580807175130      4.53669053676412      0.31706316579225
  C   1.20323539447919     -3.79336210034147     -2.37354150269659
  C   1.20122828008451      3.86308036673252     -2.29809136461518
  C   0.00148499301293      2.33519135937150     -0.86028366733632
  C   6.13304724449484     -4.49386637686663      0.18263648291836
  C   8.46511375178146     -2.27747606226916     -2.91955686495469
  C   -1.20527305296733     -3.78641211629326     -2.38102728481179
  H   4.28840895125544      2.15771503112978      3.16957497825054
  C   0.00485758195658     -2.22198301438695     -0.98683561072291
  C   -6.11594700536393      4.53053015449180      0.33032646910853
  C   -8.45573471749765      2.40961019494683     -2.83461527829969
  C   -6.09409954758367     -4.48794052480166      0.19278885567454
  C   -8.44234163236770     -2.27896922712705     -2.90850148328346
  C   8.47445092119211      2.41430092054525     -2.84166185222755
  C   -0.00247970069021     -4.32995704662923     -2.81389722189917
  C   1.20249604331742     -2.73690805389930     -1.46027222803656
  C   -1.20453379258341      3.86057795851099     -2.30558152850160
  C   -0.00219335944111      4.39576392009857     -2.74797537917141
  C   -2.45156735398105     -2.07287793091798     -1.05133954050318
  C   -1.19664157355270     -2.72899833458302     -1.46533518919582
  C   2.46256383587131      2.15644725539624     -0.96101390768458
  C   1.19848436393447      2.82936070456368     -1.35872217259883
  C   -2.45204800361867      2.16023384592698     -0.97069598067475
  C   -1.19762079755186      2.82548948784299     -1.36410564830524
  C   2.46821251921076     -2.07613992357070     -1.04282356600987
  H   5.00782171488911      3.55740484117981      3.09694051128380
  H   2.15169583930237      4.22569481872074     -2.67653927155999
  H   -2.31245630359149      1.97860799738085      2.43048827594138
  H   0.00830255792761      1.55184686150133     -0.10991882526602
  H   -2.15450493248999     -4.16203775999330     -2.74935612603879
  H   2.15311464911021     -4.17210876689731     -2.73766292688962
  H   2.31392630504042      1.84713290431211      2.33419637177957
  H   0.01434387126807     -1.39466058121390     -0.28574350526222
  H   -6.05322597471412     -5.59029263431961      0.19468535038411
  H   -9.01660521809633     -2.91944295873001     -3.60069420952793
  H   -4.26057272874032      2.13351331977572      3.15414220899751
  H   -9.03422854095072      3.06956692748893     -3.50462793223849
  H   -2.15294181932310      4.22315237068357     -2.68852711361123
  H   -6.07902600086852      5.63215852620083      0.36772001121477
  H   -0.00327111864282     -5.15640102458850     -3.51797307080717
  H   9.05445570072570      3.06407199829005     -3.52227936614592
  H   6.10071531514015      5.63981425890138      0.36491564922504
  H   6.08441164637518     -5.59806505438261      0.19615044805217
  H   9.04168756309600     -2.90584629020147     -3.62279561294939
  H   4.39464584554095      0.11817643739081     -5.06006129907953
  H   -4.37602969774210      0.11685938823070     -5.05556881910639
  H   -0.00135417769660      5.20607128202630     -3.47053327261218
  H   -4.98547931215019      3.53868565253025      3.26933757542963
  H   10.76957006072444      2.88597511458955      1.41928192625563
  H   -5.28159797719877     -0.02062041378281      3.45277181263915
  H   -7.05252099051579      0.07042122457940     -2.97371207038148
  H   4.75849954817857     -0.03393532042084      4.18318675045720
  H   7.06568770915054      0.07160632780411     -2.99075368675086
  H   8.80996941512986     -0.01450405581568      2.14678946681262
  H   3.72003794249846      0.06088472294973     -1.71833363083449
  H   -8.72927997545859     -0.01705893085086      2.14847733554239
  H   -3.69833802028961      0.06178824203737     -1.74689925624609
  H   -8.05267365298394     -0.07953987121939      5.40469774144609
  H   7.86522325357877     -0.07659456131101      5.45734515720175
  H   10.76987570488048     -2.89027430233628      1.31015456706605
  H   -10.76207020242555      2.90272535338251      1.40085354525178
  H   -10.76097292546808     -2.91126187913370      1.29094996197202
  H   -2.33650684593669     -2.03579885832708      2.17621030868149
  Cu  -1.32821422938205      0.06094285478776      3.05294372656423
  H   -4.96015813385500     -3.59538957935727      3.16373023779540
  H   2.28730244854349     -1.97428880207400      2.08529553992224
  H   4.23467105705871     -2.25212875683257      3.03641552748997
  O   -0.33258351498989      1.61749855958770      2.77168522692612
  O   0.09240117316337     -1.16672953852843      3.53490617281059
  H   -0.08128909966005     -1.39400171807507      4.45971982897700
  H   0.16167729796905      1.73599174272171      3.61074905488351
  H   -4.22772478389734     -2.20233780895059      3.09914420333992
  Cu  1.88330701760127     -0.14600146602667      3.71258332344058
  O   4.22808781751587     -0.21382531544119      4.97896914739930
  H   4.49569718234064     -1.10769306784592      5.22166630994232
  O   1.15676149112855      0.94099410966444      5.03863777716618
  H   5.00953018023013     -3.61874680196743      2.98268103572204
  H   1.89414550679443      1.40790280683687      5.45079697633718
162
modelF-2Cu, E(r2SCAN3c/def2-mTZVPP)=-10213.509366276387 , E(M06L/def2-TZVPP)=-10215.850245272306
  Zr  -6.69600527216889     -1.93918189763322      1.79994734129546
  Zr  6.71346522247115      1.73406831936072      1.86077495241281
  Zr  6.69085108746321     -1.90931453160284      1.82480352154711
  Zr  -6.72331681230930      1.73819911522075      1.86304510703640
  Zr  -3.78129669856781     -0.03473479066891      1.03414613208532
  Zr  3.81664645841919     -0.03659469321749      1.02432676911294
  Zr  8.52977888544649      0.03472594156439     -0.63930683169036
  Zr  -8.52946313373149      0.03353512332707     -0.63974865473278
  Zr  5.63954099835917      1.87802140635599     -1.36543721622339
  Zr  -5.65463982259248     -1.77083248402868     -1.47246229907758
  Zr  -5.63028090800781      1.87177046255288     -1.36587201787823
  Zr  5.67564401794486     -1.77496839067029     -1.46450979918451
  O   -7.96065958070844     -0.02709564164884      1.53033511992158
  O   7.97067962456610     -0.02186495017966      1.53067483820895
  O   -4.98432047436965     -1.67644655677388      0.60778190169743
  O   4.99200620450863      1.69138474070626      0.68215881334692
  O   5.01627569051726     -1.68551944142273      0.57986498576449
  O   -4.99783966595235      1.64771193098766      0.71129179890848
  O   -5.42333860375360     -0.04445765728041      2.53179616622598
  O   5.44989128467820     -0.02346533696838      2.48820441632666
  O   4.45757131834445      0.04239263346521     -1.12564515012093
  O   -4.45078320449784      0.04415388217178     -1.12207853196548
  O   6.82966269528481      0.10019982994991     -2.07213413890597
  O   -6.82374384852427      0.09970200579587     -2.06660081002033
  O   7.28774229275076      1.64446445279388     -0.15276386645320
  O   -7.29073939067887     -1.58610966867831     -0.27500465845816
  O   -7.28383005097617      1.64444020949702     -0.14823207046666
  O   7.30985952001645     -1.58222589810790     -0.27224645132144
  O   -7.49222686077998     -1.17346598015245      3.80853608422809
  O   7.49328900922421      1.07477097109812      3.85052995717665
  O   9.99130803221999      1.39219398709985      0.32312602224946
  O   -9.99043418056714     -1.35820699284415      0.27190332003406
  O   8.86786806224144     -2.50870209273171      1.84018889709027
  O   -8.86698400813827      2.48298705541300      1.93364898523403
  O   7.49327396451105     -1.17167498645879      3.80858699007259
  O   -7.49246505933285      1.07316699686816      3.85066099229284
  O   -9.99073214958976      1.38980301117931      0.32342819340538
  O   9.99174802715734     -1.35604390280280      0.27149704869121
  O   -8.86644305151934     -2.51073416643451      1.84002087802820
  O   8.86741797629875      2.48484903421649      1.93355093377865
  O   4.90890996482045      1.21150100991925     -3.45117699488110
  O   -4.90797302491741     -1.03638301036846     -3.49312395099443
  O   -4.90821113372309      1.21044298887304     -3.45100002728835
  O   4.90860401708537     -1.03514498468695     -3.49328205895750
  O   -2.40378708713727     -1.23638414931691     -0.10168183042954
  O   2.40317409951896      1.28414309094638     -0.05697284237574
  O   -3.49886718046502      2.44088092755390     -1.62720609881801
  O   3.50302305249132     -2.35375015476909     -1.70601291416235
  O   2.40493598524978     -1.23221579958606     -0.11317917283905
  O   -2.40625106343225      1.28067706616034     -0.05960281081413
  O   3.49520900509195      2.44075586295223     -1.62860608442200
  O   -3.49622009884569     -2.33104491274430     -1.71613808503214
  O   6.50085194598482      3.93016993828606      1.43269633010466
  O   -5.64473226402322     -2.94559705540758      3.17765687946703
  O   5.15371086824286      2.61360847165686      3.41700258645239
  O   6.66323997473512     -4.02213994991968      0.97875607913806
  O   -6.50451210366552      3.92039779900011      1.44573926340888
  O   -2.55998612865565     -1.02204580719437      2.61246898741717
  O   -2.73185807720565      1.43854843377325      2.58672230038814
  O   -5.13350599609801      2.61179028405518      3.41579945090202
  O   -6.68113199529166     -4.04319646192655      0.93560977368167
  O   9.09086359406604      1.54544128436600     -2.27617773808796
  O   -9.12971553080809     -1.27884587515693     -2.36413715641429
  O   7.20844776010809      2.74871020897093     -2.68575048477439
  O   -7.27098654758445     -2.47182754546746     -2.89044003578409
  O   -5.71898603180246      3.98910304249874     -0.67869492734137
  O   5.75813454839116     -3.91808707197135     -1.09179996921900
  O   -7.19721447545158      2.74525601682535     -2.67577820296171
  O   7.28765785603504     -2.47736240404253     -2.89112262740748
  O   5.73561784196645      4.00446867359376     -0.70131259525898
  O   -5.72936852151134     -3.91226776941183     -1.10953553315512
  O   2.82639816106655      1.38414163572974      2.56233428759033
  O   -9.08118126947904      1.54408411803973     -2.26908612689034
  O   9.14273049348514     -1.27615253519486     -2.37063923028363
  O   2.74864213898125     -1.40597303252590      2.42288819262787
  O   5.54806139681603     -2.84870561145103      3.20824661814557
  C   -7.68629939829284     -0.06899477396760      4.36055514324822
  C   7.63734306035485     -0.06554759809303      4.37453265452687
  C   9.87646431630258      2.26590184522119      1.22075900694658
  C   -9.87355220021710     -2.27039090180552      1.13283575699061
  C   9.87215293635393     -2.26932662640102      1.13092511560050
  C   -9.87707184617695      2.26450431601274      1.21989470833279
  C   4.74058853113972      0.09786579089738     -4.01079419426675
  C   -4.73653680013829      0.09704248304488     -4.01069118279289
  C   6.10137568899400      4.51814534125070      0.38653739513074
  C   1.20363377361913     -3.81850298053838     -2.34863839834642
  C   1.20221378704425      3.89528579748908     -2.26384677258722
  C   -0.00058052348320      2.29223368823929     -0.91795036156107
  C   6.24926029832145     -4.52270050231611     -0.08910714642079
  C   8.51311547321040     -2.18707291352126     -2.97613167756659
  C   -1.20680178349695     -3.81349953124880     -2.35099412487595
  H   4.28882823343408      2.13674358472783      3.27106455254886
  C   0.00227584593379     -2.21769612152293     -0.99937889585647
  C   -6.09546082622736      4.50826978702071      0.40123675445571
  C   -8.43335204506604      2.48366479398523     -2.79453396245129
  C   -6.25143068377572     -4.53111361376977     -0.13322001472866
  C   -8.49741294476606     -2.18640996444269     -2.97364376937707
  C   8.44394751496906      2.48426823699279     -2.80300588887160
  C   -0.00265704748649     -4.36436262010049     -2.77427093546100
  C   1.20219802777882     -2.74102767319895     -1.45945629076468
  C   -1.20643324512261      3.89650731185470     -2.26406601705638
  C   -0.00230702230190      4.44691350266955     -2.68653195801885
  C   -2.46069516905663     -2.07466462268040     -1.05299999008160
  C   -1.19999211161491     -2.73633496195548     -1.46036156528485
  C   2.45989929323971      2.14610532671840     -0.97646994668094
  C   1.19795469550011      2.81468226104745     -1.37834061023765
  C   -2.45827392797406      2.14867320415540     -0.97867518858291
  C   -1.20021525641337      2.81509946642202     -1.37808420989147
  C   2.46886368665127     -2.08142989201124     -1.05225282538840
  H   4.98669880608577      3.53548142111353      3.18303281083126
  H   2.15234130408768      4.28065272469045     -2.61993150507081
  H   -2.40321983878879      2.16725078657256      2.04165330656274
  H   0.00338884948591      1.44671717312091     -0.24033089988671
  H   -2.15719233336156     -4.19904220528609     -2.70637097579662
  H   2.15351155530651     -4.20715847577066     -2.70224213674451
  H   2.73701464893224      2.14854462280130      1.97452701995965
  H   0.00441135456112     -1.37030066491162     -0.32338644140537
  H   -6.32354241049966     -5.62706994582333     -0.24625588137017
  H   -9.08938915454532     -2.79527474155345     -3.68033144861135
  H   -4.24934116272399      2.20553182700273      3.22276039369069
  H   -9.00075940340448      3.16213312228999     -3.45641044892647
  H   -2.15588376266404      4.28358831487655     -2.61975042752683
  H   -6.06399123084900      5.61066239380256      0.45153976562978
  H   -0.00387895621170     -5.20754601118813     -3.45821755346716
  H   9.01269733906017      3.16091355606327     -3.46656195192044
  H   6.06770435359512      5.62114674841309      0.43843213125378
  H   6.30762001039876     -5.62205015547758     -0.18006585131141
  H   9.10634121401743     -2.79621687062861     -3.68230268227099
  H   4.39908250875234      0.11799412570129     -5.06245524924655
  H   -4.38984513913665      0.11661273011232     -5.05982226066694
  H   -0.00206898321007      5.29107967417249     -3.36922392866492
  H   -5.02773162092714      3.55807287802439      3.25414932125355
  H   10.76619070533996      2.89266058048159      1.41266159399802
  H   -5.23230823441145     -0.24423333429308      3.45655875695041
  H   -7.07327705992301      0.13059352067240     -2.99567191328319
  H   5.04217362707028     -0.13321316504112      3.41125646022857
  H   7.08260888102202      0.13019076679912     -3.00009734703526
  H   8.70393733396002     -0.05522040116714      2.15394996239421
  H   3.72720970831663      0.04760173209727     -1.75214109248383
  H   -8.70120988187735     -0.07394266436206      2.14409685210197
  H   -3.71802642560654      0.04722384359379     -1.74651763878834
  H   -8.07324798449505     -0.07984930076371      5.39546059919633
  H   7.94236106950120     -0.07892834987612      5.43644671655562
  H   10.75939386853905     -2.90907126939668      1.28903587490174
  H   -10.76551350495816      2.89224397459891      1.41113053097150
  H   -10.76238274146883     -2.90562935948252      1.29588440562422
  H   -2.26756059890750     -1.91156712307146      2.38255381639103
  Cu  -1.18586705748233      0.29140858434576      3.01553481475780
  H   -5.15899189080932     -3.74342542855299      2.95221714842038
  H   1.99791146456630     -1.76660916300970      1.93454038021924
  H   4.84020371471563     -3.40576532244275      2.86727471099556
  O   0.17944779191858      1.81792552512117      2.96958604607383
  O   0.23195986469883     -0.76847077741798      3.80488028561942
  H   0.01496482794279     -1.70776933155455      3.79132615139994
  H   1.13631658056007      1.52947211792348      2.79516891437352
  H   0.23018671649450      2.25386001345724      3.83070471912676
  Cu  2.22861510913732     -0.52297021595360      4.01144160569783
  O   4.04874703742984     -0.51704532638246      4.66167753347683
  H   4.38865355229225     -1.42810062818535      4.60387055646782
  O   1.99340062199058      0.65787522221793      5.73176575522141
  H   1.47479373667465      0.19831490420159      6.40411888746726
  H   2.93634634169047      0.46635963392126      5.93393877472784
156
modelH-2Cu, E(r2SCAN3c/def2-mTZVPP)=-10060.625999751759 , E(M06L/def2-TZVPP)=-10062.901916424213
  Zr  6.71057805781009      1.54944800563848      1.86105231408564
  Zr  -6.70218604960465     -1.94084737505259      1.39185689624801
  Zr  -6.74129037972845      1.68146773188640      1.82537241082721
  Zr  6.71148465159496     -2.10129272298993      1.36774590573216
  Zr  3.80477874690130     -0.15168099337203      0.81196094578320
  Zr  -3.76511876277119     -0.02004163921005      0.87070698991549
  Zr  -8.53632734351517      0.08656004890565     -0.83636593134348
  Zr  8.52227312898323      0.15549126179251     -0.81847801246442
  Zr  -5.60623781818486     -1.60045345155357     -1.79747401498918
  Zr  5.61329585108798      2.05068684796734     -1.33089758473927
  Zr  5.67288694172595     -1.55867684732358     -1.86714568792169
  Zr  -5.69176168666141      2.00358618545726     -1.40242947753958
  O   7.96450058156775     -0.15539592706764      1.32734471320599
  O   -7.98060678371389     -0.16346821999141      1.31784683743026
  O   4.98308087314371      1.58471271406668      0.70902799574596
  O   -4.97860532484987     -1.66257564414282      0.29148268363640
  O   -5.09551209820907      1.61708149709694      0.58426987920990
  O   5.00710415453019     -1.73225656676173      0.19249013743102
  O   5.44971217465012     -0.32790297569492      2.29440341773575
  O   -5.48205301596089     -0.23594798211081      2.30555056834323
  O   -4.44918006470421      0.17494083089474     -1.31991926472751
  O   4.45007707685104      0.19737998192460     -1.30651171543784
  O   -6.82728841973668      0.23463521191476     -2.24968343766847
  O   6.82059334363926      0.38011212377405     -2.23593523473778
  O   -7.27130923955476     -1.56631395273226     -0.56992786113090
  O   7.26537610373181      1.68805303926944     -0.14739765941378
  O   7.30592442145078     -1.50211685432624     -0.65188778559186
  O   -7.37424456927254      1.67831235637485     -0.25855756523205
  O   7.47812309183474      0.68664302582319      3.75817390163411
  O   -7.49732601353668     -1.60252100809859      3.45141102732737
  O   -9.99303390556660     -1.40406904037879     -0.08673307119725
  O   9.97734894598262      1.40272404762686      0.29051993884569
  O   -8.88617000028594      2.23351287375208      1.99205608292082
  O   8.86881300275333     -2.64675597794283      1.36436599556554
  O   -7.50658200836136      0.62540805208209      3.74241195688016
  O   7.48750088064035     -1.54166902082081      3.46749313775407
  O   9.98879596018257     -1.32265609029638     -0.06519702343594
  O   -10.00464593369508      1.32139703595788      0.26892388928694
  O   8.84789601503235      2.30586787142010      2.01083010508375
  O   -8.86530097633662     -2.71907195808752      1.34505309746693
  O   -4.90977996507616     -0.64650899854065     -3.78740899505858
  O   4.89808813729206      1.62153202235796     -3.48606405402485
  O   4.90750078746449     -0.60695506647240     -3.77670594364615
  O   -4.91867694608372      1.58158499579720     -3.49661298092916
  O   2.39145594393514      1.30712397335892     -0.10480596547608
  O   -2.40502002275234     -1.21077704278123     -0.43843112739051
  O   3.50122000255020     -2.09873503267011     -2.15675599598404
  O   -3.51915594599141      2.62696708343659     -1.53169691060845
  O   -2.41669699419477      1.28530187889426     -0.12353117396669
  O   2.40408110747952     -1.18784797984844     -0.43542802011820
  O   -3.49250793630272     -2.12712595127630     -2.16433988932382
  O   3.48011596190492      2.63325399883844     -1.53836902990070
  O   -6.42599113513665     -4.03624526681331      0.73202279467855
  O   5.06438227176197      2.19173249706102      3.48696086615086
  O   -6.70244190081379      3.89834384558951      1.34560933805526
  O   6.73108854462595     -4.09163075821341      0.23115683453619
  O   2.66996854801435      0.88170665746661      2.55006434600162
  O   6.45886042626849      3.75987304620127      1.71288851698736
  O   -9.06069385636688     -1.20252971036759     -2.66580870754504
  O   9.06515502636510      1.86223685570685     -2.25544707710524
  O   -7.15839876121501     -2.31232919363382     -3.22118732467933
  O   7.16972905506261      3.08331871991320     -2.52760956136232
  O   5.76387818634837     -3.72552248493101     -1.77877393651758
  O   -5.80867323459503      4.08116391332774     -0.72519284271848
  O   7.29929941796254     -2.06637736806324     -3.35705501999272
  O   -7.32487972134257      2.87850162598185     -2.72371288950381
  O   -5.67639893129456     -3.80350327033650     -1.39392754372269
  O   5.69075483159263      4.07208247016983     -0.39644004661928
  O   9.14735215764795     -0.93600872677006     -2.68013512068801
  O   -9.16907826297524      1.59845842437672     -2.37755167774034
  O   -3.21216904910701      1.49245558984826      2.48930874228416
  O   -5.58595330366224      2.46755957147990      3.35300239990320
  C   7.67259716061594     -0.50616222190729      4.13991722158035
  C   -7.70183628954218     -0.54844244640269      4.12368585507672
  C   -9.87198311112511     -2.40668345931034      0.66487275499847
  C   9.85868245260923      2.17337255291142      1.27725664666289
  C   -9.89298704896716      2.09765455109153      1.25175529834048
  C   9.87723043409145     -2.32318469369335      0.69047863536274
  C   -4.73997011534514      0.53686887588859     -4.17483339426257
  C   4.73117293131300      0.57704153980170     -4.16553361957045
  C   -6.01488108018734     -4.47033253095674     -0.38731880193808
  C   -1.22624379192377      4.17064336509364     -1.96341429151485
  C   -1.19499588870010     -3.58998483245745     -2.87327757138060
  C   0.00342499517258     -2.03309257021656     -1.47371750245537
  C   -6.28552529616966      4.54179212796890      0.35205535965141
  C   -8.54741406083559      2.59420144505301     -2.84617025652783
  C   1.18369518592263      4.17137180497202     -1.96873198743744
  H   -4.13585644432774     -2.38610489212624      2.72998814299214
  C   -0.02057639527772      2.40758131460802     -0.83915302144770
  C   6.29932041312084     -4.45144348689214     -0.88523520657766
  C   8.52398549769662     -1.76607104605866     -3.39929363967342
  C   6.04897591731307      4.46298281596445      0.74181292916233
  C   8.40974480286473      2.84983389734552     -2.67020664610288
  C   -8.39792363977746     -2.05425243111335     -3.30841203504614
  C   -0.02183858836413      4.77195220781250     -2.31271975698054
  C   -1.22134075758753      2.98405317483856     -1.22646649247653
  C   1.21710151839664     -3.58183871585333     -2.87287867116295
  C   0.01348242423670     -4.11310463367509     -3.32239572630879
  C   2.44095796603526      2.27343358478273     -0.91758860337068
  C   1.18019677611398      2.98482343468776     -1.22973186308840
  C   -2.45890935972044     -1.93125233745062     -1.46410836140043
  C   -1.19583069482607     -2.54922901493428     -1.94250134242498
  C   2.46629259924946     -1.91618466733462     -1.47356610498616
  C   1.20717140670455     -2.53979724377730     -1.94228418229907
  C   -2.48432421453943      2.26763988670187     -0.91945314961179
  H   4.89455888684463      3.13623749794570      3.37645647393085
  H   -2.14293270969002     -3.97261449666165     -3.23841578886081
  H   -8.09697167536660     -0.69365448131824      5.14559036437393
  H   10.76990788120914     -2.96605727951057      0.78877166852846
  H   -10.75383462543725     -3.06750198270086      0.74680070442334
  H   -0.00547510567345     -1.19197512975715     -0.78821866981060
  H   2.13208649617692      4.60236893942771     -2.27335053376217
  H   -2.17711408576536      4.59976610333665     -2.26327920116507
  H   -0.02296708519675      1.48045710179800     -0.27776865876391
  H   5.99961823086117      5.55062733344641      0.92418053770089
  H   8.97151443948354      3.60771334649413     -3.24508128036223
  H   10.74306653137794      2.78248800902207      1.53590953439406
  H   9.12307279004297     -2.28040106520332     -4.17209395156237
  H   4.21447293640605      1.74174544765570      3.26413790926577
  H   2.16892009412805     -3.95757047964896     -3.23515267089387
  H   6.38153106515149     -5.52489655788122     -1.13162520102185
  H   -0.02312406076644      5.69827654632801     -2.87901451823179
  H   -8.95392601670472     -2.64715192742027     -4.05707711472459
  H   -5.94780071865231     -5.56848207927004     -0.47811144949912
  H   -6.33430372317508      5.64285709903342      0.42217577351179
  H   -9.14954884984214      3.29294385384123     -3.45509788018246
  H   -4.38833910163517      0.67450922846382     -5.21395302587987
  H   4.38396465217490      0.71044231211900     -5.20623332608283
  H   0.01672294973462     -4.92865183841024     -4.03912013887133
  H   -4.74519443037886     -3.78415776979397      2.47859328836038
  H   -10.78137769124572      2.70323151771393      1.50481891837153
  H   -1.18223040709449     -1.52973174606616      2.10412702602726
  H   7.07481067130071      0.52511737384801     -3.15274093609974
  H   0.33615998012884      1.08489909445716      4.20656543252757
  H   -7.07599891381300      0.32785661254750     -3.17466950809938
  H   -8.72716433726845     -0.22606411172505      1.92259515553821
  H   -3.71503397728448      0.26121128234132     -1.93579665611003
  H   8.70929081094024     -0.26437390804883      1.92785659181204
  H   3.71398603548586      0.27456456728032     -1.92207120963920
  H   8.05060652652447     -0.62842119596991      5.17101472160551
  O   -2.52992162799503     -0.99387977345161      2.28214889996826
  O   2.83499747419661     -1.56146738931879      2.21295542209156
  Cu  -1.82490512971065      0.53949993878346      3.17652277448792
  O   -0.15998804667894     -1.84243224260153      2.06352367632109
  O   -0.03794592393146      0.29916650809860      3.79094590970587
  Cu  1.27668341591508     -0.58264326368886      2.70364307861788
  H   -0.00780223033528     -2.14005581608985      1.15718308861147
  H   2.23690485644802      1.64808665356348      2.14800293161962
  O   5.73120491168669     -3.32814076864765      2.60529649948902
  H   2.74684510850256     -2.46846423015787      1.89996758991196
  H   5.35017293090094     -4.15958515820043      2.31127796992302
  O   -4.96299218525885     -2.90722728153568      2.81972616015598
  H   5.22553758477800     -0.63637210486931      3.18155742730775
  H   -5.31972762246194     -0.24001052739013      3.25593427338120
  H   -4.00247667920235      1.80011744935782      3.00177541232525
  H   -5.38257499946903      3.40654721888491      3.28565969150811
156
modelH-2Cu, E(r2SCAN3c/def2-mTZVPP)=-10060.613197797087 , E(M06L/def2-TZVPP)=-10062.888205740621
  Zr  6.76109293309440     -2.15741382482021     -1.00448071593298
  Zr  -6.71075440735973      1.31186872710217     -2.29438594429433
  Zr  -6.71871179148375     -2.16716519706327     -1.01149911796183
  Zr  6.70107784559428      1.29012051269878     -2.31203629694426
  Zr  3.81488628635312     -0.20889967609223     -0.87458714106100
  Zr  -3.83245133393245     -0.14121680144220     -0.89754291045063
  Zr  -8.52467983468953      0.33761428614369      0.68326884450954
  Zr  8.53432184191777      0.35225418015435      0.68501294982506
  Zr  -5.65842407889507      2.33747909268245      0.81250138503178
  Zr  5.65746308454437     -1.08867761522293      2.04972117811912
  Zr  5.64873374458864      2.33380640580322      0.80257115900266
  Zr  -5.62670523919891     -1.10510173409633      2.03065951564149
  O   7.97225992304721     -0.38169247840209     -1.35703919006609
  O   -7.97244877487046     -0.39347773137357     -1.35406746179556
  O   5.04482437385453     -1.63862735054711      0.05683671979326
  O   -4.99444591589641      1.56563482631658     -1.08840393437512
  O   -4.97018448651751     -1.68837345869326      0.01252127629263
  O   4.98486285438139      1.46975419376306     -1.09224065334082
  O   5.44001382173643     -0.75326138842249     -2.27344696520808
  O   -5.50914809968669     -0.66389976234704     -2.24211683240562
  O   -4.44097465357645      0.51825151164268      1.17479137216605
  O   4.43018642394266      0.51034306981610      1.15290895950729
  O   -6.82510969566388      0.80216034270814      2.04391503294553
  O   6.82599303323424      0.81565791616122      2.03910515704405
  O   -7.29718457453191      1.71970148414518     -0.23115460872379
  O   7.32166525762224     -1.33263930930806      0.84172626468339
  O   7.28214174310725      1.71652738312371     -0.24469808061317
  O   -7.27075083184993     -1.32683136360159      0.81820524899104
  O   7.49991897007749     -2.23959002598969     -3.12703499448631
  O   -7.48713403831646     -0.14155003483613     -3.90062696736192
  O   -9.98704901784818      1.30620593889201     -0.66916699625563
  O   9.99699603031358     -1.25932806794952      0.27680807234576
  O   -8.85992600717623     -2.87523100873765     -0.83207698778241
  O   8.87097297218016      1.82957603783563     -2.54628898391548
  O   -7.48551799396969     -2.25186899410013     -3.12856504072106
  O   7.49801006916129     -0.12925599434248     -3.89942697944426
  O   9.99501702991776      1.32192189836346     -0.66750099413707
  O   -9.98520803702093     -1.27529412715419      0.27516407254088
  O   8.87449301740994     -2.86087397084894     -0.83017005496196
  O   -8.86341995740789      1.81557302255396     -2.54764296496155
  O   -4.90586310142372      2.37013098317065      2.95809501665914
  O   4.91303001181719      0.26755899181886      3.73109199388789
  O   4.91126799427438      2.37802298426038      2.95876598113484
  O   -4.90361693267462      0.25970597585932      3.73023097443958
  O   2.38839785653523     -1.09915582625119      0.56621192453157
  O   -2.38333700288219      1.38623392779311     -0.35228102109269
  O   3.50169010221052      2.94557606602158      0.83312284409780
  O   -3.49631409732778     -1.56823906682744      2.47012801894587
  O   -2.37735586082743     -1.10584087556383      0.57712602833644
  O   2.38710595751399      1.37834180427670     -0.33264774185365
  O   -3.49259305977694      2.93926797175718      0.83418402488164
  O   3.50287805887591     -1.53693208107816      2.47280598272426
  O   -6.70402942004733      3.59552593090726     -2.23492249546408
  O   5.34940753508673     -3.62539976211144     -2.13937054537688
  O   -6.57146487365530     -4.00393512582356      0.24339569908487
  O   6.66858634928733      3.55316039170604     -2.28523983331280
  O   3.09555387994579     -2.42429999518099     -1.65604314390661
  O   6.56474251310604     -4.02091558869612      0.24192587966485
  O   -9.14038570825820      2.18264606288499      1.82274823013112
  O   9.11198291531378     -0.42967356963141      2.75550582364763
  O   -7.28507258275228      3.48998089737751      1.90092124916531
  O   7.23573872501760     -1.39810361279257      3.59156855484467
  O   5.72829618805889      4.18377462888893     -0.33062230889630
  O   -5.70161110196981     -3.30713543405838      2.21405724744293
  O   7.25481877911089      3.50912049720622      1.86606496677713
  O   -7.19949273590988     -1.42856692833330      3.58005841101882
  O   -5.76371235119658      4.21761420605833     -0.27402270317904
  O   5.74182742266014     -3.29759485420427      2.22503966539387
  O   9.12070621719558      2.21773894776251      1.80707596158201
  O   -9.08893091939490     -0.48071523222863      2.74841371443175
  O   -2.71037428803702     -3.53290305318431     -1.49953455877198
  O   -5.30123715868914     -3.60258269038422     -2.16664551092748
  C   7.69514486332492     -1.36049994960868     -4.01316514280744
  C   -7.66975070646162     -1.36727956671257     -4.01969520222714
  C   -9.87143385529524      1.84480570618091     -1.80073005456921
  C   9.88677020167898     -2.39748957270174     -0.24236969809140
  C   -9.87201068358027     -2.41239551088772     -0.25028184557886
  C   9.87683546434426      1.86426423693373     -1.79857726339840
  C   -4.73544078842529      1.50088451880375      3.84965389986849
  C   4.74021615971111      1.50945611988962      3.85079794637907
  C   -6.27352188742223      4.43637385620515     -1.41619072114625
  C   -1.19641995577395     -2.83994068418643      3.51784527231762
  C   -1.20308995622653      4.55186489529248      0.96172715273695
  C   0.00155856911128      2.61478855541718      0.17728376092634
  C   -6.13430970098917     -4.17886449727893      1.40971090762303
  C   -8.43699244722712     -1.15149355508620      3.58764859770099
  C   1.21813511720968     -2.82646463143346      3.51892964304853
  H   -5.19150652169134     -0.83071602599147     -3.13792765631181
  C   0.00226283481071     -1.64800657901242      1.79656345137289
  C   6.24198267226873      4.40079720842800     -1.46978158679207
  C   8.48413105086316      3.28115583952638      2.04424621262165
  C   6.14997300456885     -4.17906066819495      1.42465917035827
  C   8.47105011225191     -1.10878412970892      3.59687304283471
  C   -8.51097560101553      3.24794327943484      2.07492674649831
  C   0.01377136559886     -3.24028611610102      4.07757594294516
  C   -1.19840621226210     -2.04425800699282      2.37141655964994
  C   1.20845758566900      4.55217377971785      0.96644885623124
  C   0.00274229313893      5.20549874414084      1.19495847270384
  C   2.46552568976110     -1.53260057041320      1.75942326049256
  C   1.20896926680805     -2.02988091542455      2.37090563546876
  C   -2.45939624786976      2.48219421186881      0.27716863063360
  C   -1.19967852705398      3.25156918654508      0.45176034383252
  C   2.46099286274608      2.48570642985546      0.28800902947628
  C   1.20402995394697      3.25051157540669      0.45678695606631
  C   -2.46034320722165     -1.54982882757464      1.75391287803270
  H   5.29642988303648     -4.47568055423765     -1.68481456515257
  H   -2.15285975988215      5.03081409723422      1.17847230948749
  H   -8.03739910028428     -1.73521331671849     -4.99582111595689
  H   10.76297100555769      2.40401399638305     -2.17725917038790
  H   -10.76062141290995      2.37660746747205     -2.18406293666526
  H   -0.00595500801228      1.60318394326723     -0.21055723192799
  H   2.16868278872459     -3.10548007762255      3.96274565980187
  H   -2.14433671675974     -3.12843464332579      3.96169662575506
  H   -0.01136871063175     -0.98164172242445      0.93878209900191
  H   6.13937341337045     -5.21779507114918      1.79873043463215
  H   9.04544382356094     -1.49108081884595      4.45961058209507
  H   10.77448687848758     -3.05229834819312     -0.19687383643530
  H   9.07142617564826      4.11025759453794      2.47794610913421
  H   4.42698979554701     -3.22067418290299     -2.09220736950809
  H   2.15698591391249      5.03221801223354      1.18562129251803
  H   6.30907652122065      5.46077956230208     -1.77013721203511
  H   0.01739208179656     -3.86597635036535      4.96486164709596
  H   -9.10715098333121      4.06520515000714      2.52036177983034
  H   -6.33438108298761      5.49872450641311     -1.71255549682932
  H   -6.12504253760168     -5.22078868723734      1.77493099548744
  H   -9.00505822480762     -1.53962738070877      4.45259138394248
  H   -4.38960774468155      1.86154325081496      4.83596252992024
  H   4.39296958803103      1.86859303276185      4.83630336872945
  H   0.00224683498985      6.22040765613177      1.58064953666129
  H   -5.03657810367589      2.48863678914363     -3.95046664829818
  H   -10.76368138733034     -3.06352209547914     -0.21225526458420
  H   1.84738424677497      0.62070221845125     -2.56602687670643
  H   7.07708358958164      1.13190029641805      2.91290814028754
  H   -0.38861651791077     -3.81993007917399     -1.13629118930088
  H   -7.07891143908728      1.10899669168980      2.91984656320186
  H   -8.71977949574282     -0.58021326971999     -1.93107442143729
  H   -3.71532971155482      0.75632833467067      1.75889030509969
  H   8.71504638280313     -0.55899903069412     -1.94393039098492
  H   3.70050314167930      0.74399098392163      1.73554145440083
  H   8.08230178403817     -1.72134968074097     -4.98297709855932
  O   -2.71523983716954     -0.63686697064014     -2.42763997778114
  O   2.38723724897389     -0.17928893712544     -2.53379493566844
  Cu  -1.76056842038571     -2.19429459336725     -2.36453576467478
  O   -0.18465068351156     -1.61275280144666     -3.26904614171061
  O   0.45210691181510     -3.35391863314845     -0.96961929204720
  Cu  1.40050383656038     -1.85192960963523     -2.29245633113908
  H   -0.36193121312792     -0.71618324216961     -3.58523187126579
  H   0.32018461829609     -2.92902647894476     -0.10422193027551
  O   5.57962932330743      1.67392101091462     -3.92550281892369
  H   5.25294217917409     -0.92651367791541     -3.20426991979263
  H   4.99982485012429      2.43914280086630     -3.97073793196085
  O   -5.63158573900122      1.73397743690277     -3.92838380468030
  H   2.97424516644351     -2.87689021631822     -0.81008075850981
  H   -2.89835457305581     -3.25265725182929     -0.59066658263110
  H   -5.41730757151760     -3.61063653448306     -3.12316111085770
  H   -4.31311855710143     -3.61474158434937     -1.96339848673502
156
modelI-2Cu, E(r2SCAN3c/def2-mTZVPP)=-10060.612130529747 , E(M06L/def2-TZVPP)=
  Zr  6.72867672273158     -2.14735197162350     -1.01031130713992
  Zr  -6.69090660631117      1.28581657356857     -2.29512135663152
  Zr  -6.74616930006241     -2.17476789487766     -0.98614059520454
  Zr  6.71950549918572      1.32645744596366     -2.29079020792070
  Zr  3.84166843051828     -0.13077242530020     -0.89415137145768
  Zr  -3.80031525510952     -0.21930782265490     -0.86063303782789
  Zr  -8.52468022729941      0.33761375083722      0.68326901536918
  Zr  8.53432198498222      0.35225396185544      0.68501292034356
  Zr  -5.64014780413144      2.32187264380210      0.81013771986546
  Zr  5.63003930910993     -1.09713543071231      2.03052336223750
  Zr  5.66553806999969      2.34828214799781      0.81710564891793
  Zr  -5.63795907015341     -1.10642404640482      2.05856859697806
  O   7.98504403082056     -0.37767718818189     -1.35348782257776
  O   -7.95783500239962     -0.39700733721704     -1.35643839275269
  O   4.98201742506182     -1.67428513887926      0.00939984904885
  O   -4.97853037911851      1.46532049310762     -1.07517076088089
  O   -5.02785039612530     -1.66001738574053      0.05006804314682
  O   5.00137579462862      1.57742309161599     -1.08508567738865
  O   5.52289290236166     -0.64744866329533     -2.24194082090397
  O   -5.42999195920780     -0.73121146182951     -2.26926054630039
  O   -4.41514855988415      0.49866993334991      1.15983486795138
  O   4.45328176195309      0.52954613640631      1.17534158279129
  O   -6.81498696296321      0.80323068798335      2.03752636187903
  O   6.83305809391742      0.81008541758700      2.04483797617646
  O   -7.28100343244175      1.71330143103210     -0.24128445275119
  O   7.28011582731656     -1.31515440861158      0.81355933961290
  O   7.30540608725290      1.73300683380670     -0.22839532738884
  O   -7.30442163462761     -1.33793190572425      0.84589769461840
  O   7.49991900716727     -2.23958998947433     -3.12703499353127
  O   -7.48713396985598     -0.14154997250618     -3.90062699914924
  O   -9.98704897613245      1.30620607083238     -0.66916699680897
  O   9.99699600439075     -1.25932798203510      0.27680800525210
  O   -8.85992597475134     -2.87523098882972     -0.83207698280602
  O   8.87097300404922      1.82957600322899     -2.54628899695182
  O   -7.48551802623277     -2.25186898341297     -3.12856499181733
  O   7.49801000039707     -0.12925599870913     -3.89942699032386
  O   9.99501700357105      1.32192200511318     -0.66750098007805
  O   -9.98520793860691     -1.27529390925667      0.27516399933986
  O   8.87449300275625     -2.86087400284518     -0.83016997814222
  O   -8.86342000022507      1.81557296571879     -2.54764301769675
  O   -4.90586293114901      2.37013100465646      2.95809498403652
  O   4.91303000263004      0.26755900289216      3.73109200972269
  O   4.91126799520108      2.37802300471633      2.95876600319480
  O   -4.90361702873660      0.25970601832932      3.73023101311955
  O   2.38839799947617     -1.09915600298632      0.56621200516779
  O   -2.38333696434762      1.38623398915479     -0.35228095227116
  O   3.50168999244291      2.94557599302290      0.83312301798618
  O   -3.49631398192471     -1.56823898555488      2.47012800681763
  O   -2.37735600215712     -1.10584099355030      0.57712596088510
  O   2.38710600727805      1.37834201369342     -0.33264801572941
  O   -3.49259297643016      2.93926803853945      0.83418397308338
  O   3.50287799612130     -1.53693200233320      2.47280599874936
  O   -6.65287283519077      3.54759606893921     -2.27584742861557
  O   5.21964303137502     -3.56179307046435     -2.16794156886452
  O   -6.58948397557886     -4.00438918297205      0.26522545920947
  O   6.70854066668289      3.60900976076671     -2.23146524015002
  O   2.42800562741495     -3.49537999968688     -1.52684382540687
  O   6.56735801529363     -3.99460932474262      0.21259538331221
  O   -9.11708782937640      2.19884858801123      1.80861528742190
  O   9.09370095269758     -0.47366781257010      2.74934000306995
  O   -7.25391736625181      3.49449364663530      1.87300952358281
  O   7.20432319623876     -1.42783606791552      3.57426596541213
  O   5.77171102202169      4.22998083450935     -0.26857654663580
  O   -5.72966396627595     -3.30096740613601      2.23739346051321
  O   7.29268020833086      3.49955590609601      1.90773608871203
  O   -7.22293647424597     -1.40198277588483      3.59776427925607
  O   -5.72401212955803      4.17930043295365     -0.31608332452627
  O   5.71068072940714     -3.30377923343312      2.19139115246301
  O   9.14880327016429      2.19365663366705      1.82759374566309
  O   -9.10160290734969     -0.44503138123642      2.75260608322953
  O   -3.06124391182894     -2.42731242493160     -1.69052408432617
  O   -5.33905673376193     -3.61469744760051     -2.16859372341093
  C   7.68040591741577     -1.35466299954638     -4.01914637434368
  C   -7.68187211860128     -1.36775922635508     -4.01679532137026
  C   -9.86899169729356      1.85084935921070     -1.79873489818415
  C   9.88524833774244     -2.39712511658358     -0.24753827831320
  C   -9.87324077307049     -2.41335974482762     -0.24471282829440
  C   9.87905109371971      1.85977317161141     -1.79936916203976
  C   -4.73199851657734      1.50144563094693      3.84986972393892
  C   4.74101113133829      1.50800104153462      3.85008833105735
  C   -6.23123212508889      4.39580183817429     -1.45742146775095
  C   -1.19372122842615     -2.69933419991368      3.61075248459255
  C   -1.20332574081922      4.55711988764351      0.94990720767961
  C   0.00522801763129      2.61259368027244      0.18088103234681
  C   -6.16093828710017     -4.17576085767534      1.43639786983720
  C   -8.45906295556684     -1.11795775534652      3.59820674842271
  C   1.21743181686092     -2.69561039820320      3.60303765481471
  H   -5.22203196771691     -0.85119215176943     -3.20359377319765
  C   0.00731185744960     -1.70211523742298      1.76718301152288
  C   6.27958678260793      4.44942492946684     -1.41117272039157
  C   8.51840476606935      3.25813935027560      2.08192775745332
  C   6.12852389933298     -4.17380334210307      1.37954245288379
  C   8.44151817385880     -1.14902128583917      3.58459590291593
  C   -8.48265710097181      3.26329013947434      2.04856130102092
  C   0.01381570701857     -3.05340099148394      4.20190948949290
  C   -1.19238166517689     -2.02063249223571      2.38886504254324
  C   1.20832101870551      4.55547680097539      0.95408535025588
  C   0.00192264828870      5.21121801524381      1.17870924880622
  C   2.46602163970532     -1.53412611466716      1.75006218519316
  C   1.20993833761198     -2.01691764488491      2.38184603521080
  C   -2.45439837267425      2.48660624919952      0.28016354531466
  C   -1.19765507804004      3.25200791665935      0.44922677384635
  C   2.46590492677558      2.48141614981062      0.28546503364271
  C   1.20596321440780      3.25118225497445      0.45460335731125
  C   -2.44966532547840     -1.55095533289684      1.76567411129513
  H   5.29775547134575     -3.56129110622921     -3.12846581513856
  H   -2.15245433539342      5.03899697650962      1.16254533571165
  H   -8.06937193890528     -1.73105501243082     -4.98629668860486
  H   10.76804133652172      2.39161881424195     -2.18310969429498
  H   -10.75417359973186      2.39348442806273     -2.17567711871237
  H   0.01298170484704      1.59663710559087     -0.19528858952621
  H   2.16830528466639     -2.92365143047370      4.07436196789687
  H   -2.14099220113321     -2.93142426749764      4.08720679653143
  H   0.01021865713585     -1.15538343749754      0.83151192398867
  H   6.10589056332759     -5.21896300923255      1.73428078153255
  H   9.00883289032595     -1.54033367244494      4.44858529960841
  H   10.77746278320790     -3.04750645425049     -0.20712614372489
  H   9.11403731065401      4.07462119667179      2.52948623799196
  H   4.25393196320557     -3.56586619663694     -1.94610256496490
  H   2.15752617896802      5.03572979736891      1.17043306416308
  H   6.34037868527589      5.51193717713707     -1.70706712710162
  H   0.01738759183027     -3.58817061812017      5.14674862167076
  H   -9.07296451648537      4.09012437070186      2.48280514083728
  H   -6.29774410440658      5.45559873508703     -1.75878519886565
  H   -6.15862122330582     -5.21524204341641      1.80696753461942
  H   -9.03428612157547     -1.49926142078386      4.46090231816957
  H   -4.38365624939011      1.86111961261600      4.83466242873331
  H   4.39128543597727      1.86775105952646      4.83525626966343
  H   0.00161064718598      6.22906411331736      1.55661289915707
  H   -5.00842616774393      2.43842458964212     -3.97216414149235
  H   -10.76016892550000     -3.06925008058019     -0.19984278791636
  H   0.30346248705451     -0.47760430786661     -3.59678066176193
  H   7.08531057007214      1.11496189561549      2.92192578888372
  H   -0.75436865767791     -4.43380661647015     -2.17005758164140
  H   -7.06761194368902      1.11973385741056      2.91075874981152
  H   -8.70663800443081     -0.57198910076247     -1.93599750466337
  H   -3.68038679767483      0.72215394713940      1.74030169834631
  H   8.73187418210958     -0.56476456473304     -1.93096665445109
  H   3.72343676279379      0.75827446521644      1.75806224832498
  H   8.04595217273378     -1.72268274665236     -4.99611613124519
  O   -2.40637016054224     -0.15466834904031     -2.54893893712338
  O   2.75023384457947     -0.60143187770797     -2.45401734496367
  Cu  -1.39833599458736     -1.81311287600840     -2.39516535488143
  O   0.15149840705191     -1.41050142538498     -3.39421944581396
  O   -0.47672925562974     -3.65692969836512     -1.66866093080405
  Cu  1.67546910042716     -2.06893684302589     -2.45812739695192
  H   -1.87701957980303      0.65284159172153     -2.56929034686293
  H   0.48331718447415     -3.79553246777045     -1.46890635267324
  O   5.64127449465259      1.74532316001052     -3.92691648177479
  H   5.19911611900040     -0.80155778913253     -3.13796256805206
  H   5.04252745248449      2.49708037152814     -3.94750239009387
  O   -5.57686155397645      1.66525026631905     -3.91967098974011
  H   2.57646929861851     -3.22048179744181     -0.60915552988186
  H   -2.89508756342578     -2.88231261644831     -0.85254616580849
  H   -5.61046821929023     -3.62617184789439     -3.09562576085950
  H   -4.41758576951375     -3.20903653753067     -2.12580508211054
156
modelJ-2Cu, E(r2SCAN3c/def2-mTZVPP)=-10060.560223704770 , E(M06L/def2-TZVPP)=-10062.835200137582
  Zr  -6.71630995127437      1.80433512126575     -1.64202373954879
  Zr  6.71643401354347     -1.80545109575797     -1.64085990962236
  Zr  6.71703951150031      1.80384021383010     -1.64262496285325
  Zr  -6.71648965846311     -1.80579677602231     -1.64142853990021
  Zr  -3.72775408302297     -0.00113795536746     -0.89383975041529
  Zr  3.72674871256998      0.00135493493225     -0.89144301090323
  Zr  8.52964267482869     -0.00082996066856      0.79632332430395
  Zr  -8.52945467474404      0.00014897683747      0.79674935161058
  Zr  5.62187660441063     -1.81933388792699      1.57103393952487
  Zr  -5.62229372329201      1.82012608234980      1.57010312108804
  Zr  -5.62416110697319     -1.81990961891698      1.57154833477561
  Zr  5.62371731784753      1.82188427521368      1.56980387847591
  O   -7.98138034414934     -0.00015110365164     -1.37440809998733
  O   7.98221985353443     -0.00120985292087     -1.37460923854252
  O   -5.03377012031477      1.64196860179231     -0.47594302849813
  O   5.03432907886424     -1.64032457564995     -0.47320463763523
  O   5.03552324728980      1.64077770741910     -0.47473440964103
  O   -5.03617951166348     -1.64051798498483     -0.47317257879855
  O   -5.47140371736989      0.00100029456545     -2.34566311117760
  O   5.47115061354696     -0.00122363263478     -2.34494350227060
  O   4.43220717346206      0.00214206476745      1.28790761496613
  O   -4.43454227801278      0.00004459127039      1.28567320284917
  O   6.81046597691145      0.00026617711299      2.19876547074953
  O   -6.81117396513607      0.00071400876295      2.20015649960031
  O   7.31554159423437     -1.63123263162266      0.36199663454107
  O   -7.31475977653517      1.63008291216400      0.36120029926521
  O   -7.31684420535463     -1.63066076981050      0.36255163826838
  O   7.31627043673710      1.62984225315079      0.36081705950859
  O   -7.49211200872145      1.12319100191786     -3.67319103159677
  O   7.49283500447617     -1.12435899774447     -3.67325703417979
  O   9.99137506522286     -1.37565602144467     -0.14070110188966
  O   -9.99060406843083      1.37440703113263     -0.14100109012791
  O   8.86760899314813      2.49619102598204     -1.73029498911218
  O   -8.86692899790529     -2.49769202686881     -1.73029598788581
  O   7.49307501204983      1.12174198561756     -3.67321104899477
  O   -7.49214900548882     -1.12315998922977     -3.67335304635031
  O   -9.99087106368259     -1.37361500314030     -0.14107810712112
  O   9.99172206275700      1.37263500374409     -0.14060609982194
  O   -8.86641598941881      2.49786000527976     -1.73022900909665
  O   8.86734000160734     -2.49918502662232     -1.73006298959255
  O   4.90858303873126     -1.12486301647927      3.62945597729352
  O   -4.90808800255311      1.12347202099424      3.62950695237016
  O   -4.90805008491098     -1.12397699911817      3.62925098439934
  O   4.90859404851693      1.12243501370028      3.62969797109503
  O   -2.40419101602543      1.26010008066328      0.23485595941875
  O   2.40317500323012     -1.26061804301595      0.23720401263246
  O   -3.49908205632416     -2.38804897417452      1.82884998679135
  O   3.50300303502443      2.40695891732705      1.81790404048686
  O   2.40519402233814      1.25575710806133      0.24679992222942
  O   -2.40633400741164     -1.25740204352629      0.23995902045758
  O   3.49533305333626     -2.38785097767799      1.83015200081916
  O   -3.49640103858348      2.38418793009741      1.82856002887393
  O   6.52198339956703     -3.95876875118312     -1.15010867836595
  O   -5.14092474356796      2.62119030303874     -3.13739374565114
  O   6.52536166535863      3.95748086990166     -1.15613473766461
  O   -6.52488676192268     -3.95909579212748     -1.14900730290719
  O   -2.97115181080125      1.36510528763946     -2.46384000828608
  O   -6.52195599799918      3.95839107800740     -1.15268702513769
  O   9.09410919696331     -1.40841453199560      2.48291479010773
  O   -9.09396511058315      1.40995832722828      2.48229242389837
  O   7.22230288750603     -2.61628035928138      2.92328462805105
  O   -7.22199406236733      2.61778598948551      2.92226750746848
  O   -5.74174660971981     -3.95668342765495      0.97591948417324
  O   5.74934404663809      3.95842106331317      0.97128542571558
  O   -7.22487864896528     -2.61513429998896      2.92491806880957
  O   7.22384912240213      2.61587197440457      2.92350714532220
  O   5.73836323477352     -3.95630711984846      0.97469832039088
  O   -5.73829430372850      3.95674796317367      0.97214202155420
  O   -9.09583508373215     -1.40633545546266      2.48347433721974
  O   9.09499263107738      1.40728343564368      2.48248440573282
  O   2.97733155395140      1.34520482163385     -2.47004024034017
  O   5.13680773994461      2.61783079078563     -3.13291254168617
  C   -7.67599550376136     -0.00000126319318     -4.20987299407623
  C   7.67683144574219     -0.00139779299280     -4.20996197000046
  C   9.87543800378881     -2.27296380105712     -1.01486871443087
  C   -9.87468764053031      2.27155016956657     -1.01532281574470
  C   9.87576635916017      2.26965063624553     -1.01524119685413
  C   -9.87505483771246     -2.27100168568301     -1.01523623732058
  C   4.73207199460272     -0.00123662373963      4.16642838850794
  C   -4.73175946726450     -0.00026970925045      4.16624609907055
  C   6.11177426737369     -4.51262940251991     -0.08789478668925
  C   1.20003298320912      3.76450448191106      2.55728828001588
  C   1.19911710545004     -3.76464862381406      2.55400416049613
  C   -0.00181641606843     -2.29298721669032      1.04564676405510
  C   6.12014911633169      4.51316729182517     -0.09275859877139
  C   8.45365937818864      2.34093099743310      3.03475434870383
  C   -1.20199854533006      3.75948166545955      2.55781916735186
  H   4.23671511499063     -2.16285323513618     -2.92951944340216
  C   0.00165589483142      2.29549989532281      1.04358354154977
  C   -6.11527366944772     -4.51300808684477     -0.08668109444001
  C   -8.45465263265480     -2.34018182442963      3.03577382858067
  C   -6.11113122763149      4.51262061371897     -0.09090024107391
  C   -8.45203778181254      2.34373520507663      3.03360924535552
  C   8.45224211430461     -2.34211581556805      3.03457313062725
  C   -0.00200800477518      4.27917492420502      3.02598918222327
  C   1.19611574741283      2.77017260555626      1.57455755474496
  C   -1.20305417726093     -3.76453517677789      2.55379415944371
  C   -0.00200456127160     -4.28342194197104      3.02040375461239
  C   -2.45462061043348      2.11318183344469      1.16303161082947
  C   -1.19447918037775      2.76566866743898      1.57437226017944
  C   2.45413526057321     -2.11498305762670      1.16445941360292
  C   1.19345318942553     -2.76725018363093      1.57429409151738
  C   -2.45747811498666     -2.11418764322829      1.16442890926913
  C   -1.19709958129159     -2.76710993870499      1.57421149296123
  C   2.45803754299210      2.12107511353274      1.16332159859479
  H   -4.99077535407036      3.56954477616538     -3.04381104452428
  H   2.14911969839111     -4.10966000490477      2.94930858823865
  H   8.04476278326706     -0.00134185391002     -5.25132836716173
  H   -10.75964825340919     -2.90993433432371     -1.18557865577114
  H   10.75981703085031     -2.91224284687095     -1.18506840563937
  H   -0.00242436950442     -1.54716512657213      0.25240235042548
  H   -2.15264619463129      4.10104836762073      2.95456088147208
  H   2.14944595958010      4.11009762035177      2.95351139854001
  H   0.00340722298623      1.55470584707885      0.24515169529953
  H   -6.07692870202402      5.61547311354374     -0.10619591329248
  H   -9.02952049565508      2.99586720520689      3.71311647991411
  H   -10.75916888361638      2.91057717464170     -1.18590112108216
  H   -9.03286566805703     -2.99122226395381      3.71570399612391
  H   -4.23798272285391      2.16634405022651     -2.93433297064551
  H   -2.15315920554554     -4.10945959526725      2.94892804575957
  H   -6.08290252469270     -5.61591819540922     -0.10089665208644
  H   -0.00350116934134      5.05833198399333      3.78198449995625
  H   9.02983539691206     -2.99387495437357      3.71433670776381
  H   6.07866806278972     -5.61551670355661     -0.10239217200373
  H   6.08965855135294      5.61610770175440     -0.10810981729917
  H   9.03151147686834      2.99188332956015      3.71506044076096
  H   4.37751487265716     -0.00149008501949      5.21310160015864
  H   -4.37715961465459     -0.00042291639697      5.21289908889334
  H   -0.00209348413457     -5.06532123995607      3.77356668670324
  H   4.98873415319795     -3.56839426569029     -3.04038471673726
  H   10.76038650430371      2.90846411365779     -1.18588749889911
  H   -2.33575571314207     -1.99818592376765     -2.18440886477558
  H   -7.05460011184152      0.00129838586244      3.13161428389190
  H   2.36835623098389     -2.03808741517470     -2.13189304225713
  H   7.05347320303273      0.00045484374681      3.13033767276572
  H   8.72107203195653     -0.00188156533791     -1.99224027284341
  H   3.69292598803703      0.00151131108872      1.90468389843727
  H   -8.72015735859067     -0.00065754547523     -1.99212914567224
  H   -3.69623653057540      0.00052708204036      1.90359778012355
  H   -8.04385783211595      0.00013523232842     -5.25127286577178
  O   2.97726576275190     -1.35960271277187     -2.46586404262477
  O   -2.98925890301231     -1.34143340791890     -2.47882107018157
  Cu  1.31979460458130     -0.01102774482500     -2.67741400298581
  O   -0.02565356085609     -1.30328743412393     -2.54470535325024
  O   0.02166667348635      1.32642915096191     -2.49989741903037
  Cu  -1.32295692628437      0.03442820165271     -2.68293613583692
  H   5.26893617893267     -0.00110786765828     -3.28914804932773
  H   -5.26875607046837     -0.00291235847267     -3.28976260772742
  O   -5.13872675029971     -2.62066051405465     -3.12837200248597
  H   -4.23479047500363     -2.15826753578029     -2.92591206089618
  H   -4.98427200991112     -3.56771245217140     -3.02906933700166
  O   5.14024879350489     -2.62022066220367     -3.13324888955021
  H   -2.37455404557160      2.04875510130679     -2.11807382275025
  H   2.34126692744909      2.01190514653919     -2.16043041700734
  H   4.23453435237577      2.15891108630505     -2.92970927039750
  H   4.98382668759802      3.56534679841213     -3.03546829116545
165
NO2 - modelA-2Cu(iso1) , E(r2SCAN3c/def2-mTZVPP)=-10418.640368745662 , E(M06L/def2-TZVPP)=
  Zr  -6.69650740911755     -1.77126135534980      1.75821764041421
  Zr  6.71337656843337      1.71095516727147      1.80755358197518
  Zr  6.70539343300845     -1.77687892126068      1.76586119909349
  Zr  -6.71274673267857      1.71417725539665      1.80918660985060
  Zr  -3.86819648410005     -0.00391439308134      0.99441406284847
  Zr  3.88034413289672     -0.00684223690086      1.00205889567044
  Zr  8.52977981097753      0.03472578183265     -0.63930659600359
  Zr  -8.52946343343355      0.03353538246034     -0.63974791464909
  Zr  5.63516553826622      1.89503609110479     -1.39341149795163
  Zr  -5.63364350869265     -1.79714727845398     -1.47193060681967
  Zr  -5.63493906804178      1.89147391546364     -1.40235397250536
  Zr  5.63576770503727     -1.79855278256598     -1.46466989338746
  O   -8.05332518800582     -0.01548300803359      1.53559214732805
  O   8.06899135346772     -0.01542390536617      1.53570282069904
  O   -4.96897920008471     -1.74514110167248      0.57588706975473
  O   4.97722521790969      1.77926497634027      0.63066759578491
  O   4.95443352937301     -1.77518034782774      0.58622962517358
  O   -4.98646320493161      1.75939679931158      0.63184634066973
  O   -5.55093116307025     -0.02863506066790      2.35042536647801
  O   5.58413909795631     -0.03128657206658      2.29660077742630
  O   4.47974840245062      0.03936751851228     -1.12935480780051
  O   -4.47669780735034      0.04229863241988     -1.13726698052503
  O   6.82445994631862      0.06776913988814     -2.06930969135211
  O   -6.82489500959426      0.06580338185081     -2.07186466765686
  O   7.29443930575563      1.62303928373026     -0.17808820331748
  O   -7.27972017434052     -1.56027973759917     -0.23931057210759
  O   -7.29358393087372      1.62141777191965     -0.17762559601819
  O   7.27563323747706     -1.55849639919650     -0.23678307081868
  O   -7.49222711613352     -1.17346604448062      3.80853594245402
  O   7.49328884591320      1.07477108243957      3.85052999989010
  O   9.99130786884197      1.39219415444257      0.32312576052841
  O   -9.99043414480384     -1.35820716923513      0.27190302180668
  O   8.86786796117194     -2.50870166603151      1.84018927313128
  O   -8.86698407669512      2.48298680735491      1.93364915866485
  O   7.49327413636818     -1.17167505859051      3.80858682707318
  O   -7.49246493486248      1.07316705918701      3.85066099743467
  O   -9.99073207630671      1.38980305793212      0.32342784242363
  O   9.99174780450815     -1.35604412920278      0.27149667272032
  O   -8.86644306209562     -2.51073397178594      1.84002099563264
  O   8.86741803878102      2.48484874153681      1.93355115634908
  O   4.90890996014758      1.21150099435707     -3.45117702365645
  O   -4.90797293310190     -1.03638301553619     -3.49312396596921
  O   -4.90821115150150      1.21044297949451     -3.45100004810470
  O   4.90860388438719     -1.03514501684119     -3.49328197886888
  O   -2.40378693067287     -1.23638376181040     -0.10168231106869
  O   2.40317381632929      1.28414286467879     -0.05697326855848
  O   -3.49886703538600      2.44088091790785     -1.62720600510638
  O   3.50302292878707     -2.35374984452182     -1.70601300925394
  O   2.40493597503245     -1.23221615042854     -0.11317894456524
  O   -2.40625099313817      1.28067698402277     -0.05960294811448
  O   3.49520894772071      2.44075621550618     -1.62860586147027
  O   -3.49622008399162     -2.33104522866254     -1.71613778554131
  O   6.55613182395487      3.95526014593255      1.33536620648264
  O   -5.46228398839081     -2.93452339205439      3.25398092007299
  O   5.27123402566927      2.75311655395438      3.35406297228188
  O   6.58423973548161     -3.98117664697813      1.09707486582988
  O   -6.56660796807618      3.95202736834997      1.32868070415331
  O   -2.98767768256602     -1.23546106618785      2.63461100718060
  O   -3.24153786948171      1.29975986947522      2.80782613133209
  O   -5.24958176203828      2.78712456902244      3.32092231126431
  O   -6.61049200291086     -3.96373497883595      1.12336497709517
  O   9.11357073834741      1.48773294222249     -2.29000202065280
  O   -9.11541180154684     -1.34213635830035     -2.34363021400021
  O   7.24479475362647      2.70028304845734     -2.72945968380136
  O   -7.24931512783705     -2.53581192615112     -2.83954520535119
  O   -5.79787659090469      4.01347745141689     -0.80259119951398
  O   5.78677403218599     -3.94030508836162     -1.02187186462476
  O   -7.24542149464752      2.69556992467737     -2.73209036449055
  O   7.25185326856511     -2.52803362371193     -2.84570739767085
  O   5.79796970192563      4.01979096299137     -0.80053427745174
  O   -5.77899798262232     -3.93180682378360     -0.98256804036119
  O   3.25636537438189      1.30246576357279      2.84885836272673
  O   -9.11371214375809      1.48404002580581     -2.29011662155327
  O   9.11870663457307     -1.33852549828797     -2.34269664296577
  O   2.84540074479806     -1.15695459551532      2.58919413954486
  O   5.61467497965603     -2.96802560033200      3.31800230422698
  C   -7.63033813289737     -0.06621319166594      4.37278301517027
  C   7.64133918380743     -0.06388029683274      4.36875068708084
  C   9.87651401046348      2.26682767289983      1.22191942898638
  C   -9.87550734693490     -2.26593736675398      1.13797127311854
  C   9.87694998123137     -2.26258577767817      1.13919040380704
  C   -9.87659498209440      2.26457544254767      1.22195826361020
  C   4.73470652834041      0.09802388430453     -4.00854068979884
  C   -4.73269669486163      0.09667614957909     -4.00870430808949
  C   6.15763302371599      4.53854711267242      0.29090399470129
  C   1.20356338941680     -3.80083567330710     -2.36951463883882
  C   1.20338183816947      3.95832547305510     -2.18692343608322
  C   -0.00096709939674      2.31125608828213     -0.89617620000763
  C   6.18605398753987     -4.51327404041436      0.03199394395037
  C   8.47991422009075     -2.24450791586654     -2.94148746694362
  C   -1.20617113069208     -3.79886854108903     -2.36781537197742
  H   4.36026062722491      2.34372315665921      3.12331328547042
  C   0.00179078107640     -2.23801016230160     -0.97444323470720
  C   -6.17047493284976      4.53508754060254      0.28191584737205
  C   -8.47529038688801      2.41745716977171     -2.84289506176539
  C   -6.18702549289247     -4.50109512527922      0.06931747203606
  C   -8.47807777497415     -2.25275193263553     -2.93646478079638
  C   8.47415286065418      2.42155373594952     -2.84112436076370
  C   -0.00229399256015     -4.33954693891846     -2.80505955125074
  C   1.20147789167147     -2.74585575397648     -1.45349059666414
  C   -1.20721640909506      3.95739907613111     -2.18814577046380
  C   -0.00213686297692      4.52251224051193     -2.59051384758654
  C   -2.45800667793871     -2.07687943460992     -1.03985321745467
  C   -1.19988532927352     -2.74400908861022     -1.45107174346129
  C   2.46102254006821      2.16196582488916     -0.95922924723122
  C   1.20012595328192      2.84914877925795     -1.33761095334709
  C   -2.46161675729508      2.16132774108055     -0.96112212564819
  C   -1.20269634719786      2.84786331514398     -1.33866631332337
  C   2.46329474831703     -2.08094071753401     -1.04151256443935
  H   5.24152129386268      3.68700139750162      3.10655881165956
  H   2.15256005753553      4.35707167761046     -2.53096020914177
  H   -2.30380248270247      1.48449098331462      2.95336366562182
  H   0.00055012872094      1.44111657183008     -0.25016146671696
  H   -2.15599409489361     -4.17413464203362     -2.73539038352575
  H   2.15243504971455     -4.17711370199712     -2.73868810329763
  H   2.31741365225753      1.51860144461260      2.89626030737162
  H   0.00473547397368     -1.41851429480324     -0.26539059174051
  H   -6.17022547971544     -5.60541526201238      0.05220307107994
  H   -9.05953323346541     -2.87359009020291     -3.64161660686000
  H   -4.34538154184091      2.37713612342826      3.08024676846044
  H   -9.05386373444381      3.06850100153309     -3.52275018535016
  H   -2.15622170910065      4.35589501926023     -2.53281326132655
  H   -6.14728465761435      5.63899485386839      0.31875946247868
  H   -0.00358459401399     -5.16511017951532     -3.51032755566179
  H   9.05262718823471      3.07297793995043     -3.52110838609369
  H   6.11946266123229      5.64217798465676      0.33324013406474
  H   6.18137387975578     -5.61819269308148      0.00388144642189
  H   9.06111957260239     -2.86029106100048     -3.65161614087847
  H   4.38403429871769      0.11786088014987     -5.05678407963911
  H   -4.37876819808715      0.11668010703004     -5.05539918483686
  H   -0.00223003435618      5.38950563192763     -3.24413592914040
  H   -5.23096978323938      3.71622897329861      3.05381960204139
  H   10.76851042209928      2.89032913741980      1.41483726849928
  H   -3.89774211837187     -1.97740533463529      5.60498850193289
  H   -7.07693387221619      0.08455697849503     -3.00049141113979
  H   7.07416640814270      0.08739195833469     -2.99840641714782
  H   8.82747794404268     -0.02356625952756      2.12682982909975
  H   3.71463494848126      0.04487776528472     -1.71373757713018
  H   -8.80288888169108     -0.02904657082789      2.13840538494388
  H   -3.71326489197800      0.04597775870660     -1.72398947602372
  H   -7.92561589774360     -0.08597062992214      5.44046561946339
  H   7.95491894526302     -0.08356903838953      5.43185122691694
  H   10.77117924516737     -2.88854347550886      1.31282212489444
  H   -10.76820307163227      2.88817844822294      1.41495707070840
  H   -10.76824776569073     -2.89462896729464      1.30859776349905
  H   -3.34721308242714     -2.13511664913827      2.61848035341456
  Cu  -3.81541702479352     -0.16638087139605      4.01742630033739
  H   -5.69772438502669     -3.85428927817900      3.41143134477422
  H   3.01426598523156     -2.10459326390428      2.52670296652329
  H   5.06584958425881     -2.50717904930828      4.10221981832108
  H   5.21809516301081     -3.79606306572309      3.03069692402565
  O   -4.65136332614893      1.10323822816145      5.43030273699509
  O   -4.60795510696849     -1.55486135774752      5.10327875168974
  H   -5.15350791477568     -2.43249209173906      4.14360167557232
  H   -5.24999016064720      1.74485893110414      5.00347556014149
  H   -5.20002646818066      0.44968136734856      5.89219184398762
  H   5.15066010966397      0.27451371857008      5.91649182043920
  O   4.63430961295687      0.94729026871204      5.44698786856720
  H   5.26188667099238      1.57663290186272      5.04573717730723
  Cu  3.75313255997398     -0.22905919053664      4.00891710430156
  H   3.61771423841840     -2.20439635234658      5.43275067778720
  O   4.35863210588847     -1.71426573741445      5.05755865637527
  O   -1.06510982291154      0.62959123684979      4.70669302749139
  N   -1.88306038903953     -0.17803197539389      5.09154711655977
  O   -1.74779744275780     -1.02615955060938      5.94475162611142
165
NO2 - modelA-2Cu(iso2) , E(r2SCAN3c/def2-mTZVPP)=-10418.640368745662 , E(M06L/def2-TZVPP)=
  Zr  -6.70626514317566     -1.79021409336493      1.77285332538150
  Zr  6.71089144442488      1.70871261338793      1.80887975175885
  Zr  6.70559675481208     -1.77767011918505      1.76415347815035
  Zr  -6.71598419831037      1.70090830296871      1.82448968308503
  Zr  -3.88029538998173     -0.01010615769581      0.99275206881433
  Zr  3.87686783471368     -0.00942835885423      1.00285367151044
  Zr  8.52977965786176      0.03472589051204     -0.63930661213056
  Zr  -8.52946370607610      0.03353525761746     -0.63974789097518
  Zr  5.63289334008679      1.89475878349390     -1.39181401268805
  Zr  -5.63802966365293     -1.79634466970264     -1.47151953236513
  Zr  -5.63684741658517      1.89409694896615     -1.39312498329507
  Zr  5.63546550314444     -1.79839316954666     -1.46564138385076
  O   -8.05606350324962     -0.02070870634051      1.53612823690380
  O   8.06816294944410     -0.01605537463532      1.53584586678823
  O   -4.96123397133459     -1.76685445755960      0.58401496056548
  O   4.97454556673686      1.77650400915645      0.63367563574917
  O   4.95483943439842     -1.77658262642353      0.58576773346170
  O   -4.98384840114260      1.76065421817235      0.64274373276451
  O   -5.55076108987199     -0.04751577149556      2.34471042849593
  O   5.58190381718943     -0.03424693862182      2.29870905810526
  O   4.47912172077847      0.03875577561320     -1.12861471473093
  O   -4.48160306930215      0.04184823862338     -1.13285855970266
  O   6.82379201598926      0.06843832398952     -2.06855466616785
  O   -6.82649766319813      0.07204978747616     -2.07254955173443
  O   7.29206602968693      1.62168801174128     -0.17592332060586
  O   -7.27460138049528     -1.55867579766612     -0.23913144884708
  O   -7.28930086775480      1.61707707594309     -0.16869208652126
  O   7.27606788539232     -1.55910530607350     -0.23748798961397
  O   -7.49222712093603     -1.17346605007320      3.80853593648725
  O   7.49328886251350      1.07477105398735      3.85053001648922
  O   9.99130789401478      1.39219408680482      0.32312580044035
  O   -9.99043407922761     -1.35820713697297      0.27190299228037
  O   8.86786796683271     -2.50870172387487      1.84018923144796
  O   -8.86698407286502      2.48298678122525      1.93364918452867
  O   7.49327413852444     -1.17167505374259      3.80858684376502
  O   -7.49246491584776      1.07316707690999      3.85066099285764
  O   -9.99073202644716      1.38980308948807      0.32342781252341
  O   9.99174784814020     -1.35604413062831      0.27149671043945
  O   -8.86644304672848     -2.51073394983485      1.84002100471289
  O   8.86741802999870      2.48484880815432      1.93355109258947
  O   4.90891001644360      1.21150098846681     -3.45117703198427
  O   -4.90797296306659     -1.03638300496457     -3.49312397780271
  O   -4.90821108031204      1.21044298341862     -3.45100002704225
  O   4.90860384799721     -1.03514501672751     -3.49328196385501
  O   -2.40378692352237     -1.23638374254278     -0.10168229410304
  O   2.40317383520093      1.28414281745626     -0.05697326687492
  O   -3.49886701502522      2.44088095525487     -1.62720599902680
  O   3.50302295216278     -2.35374989463755     -1.70601297394815
  O   2.40493596366213     -1.23221607596622     -0.11317899273986
  O   -2.40625096843367      1.28067695452388     -0.05960296467528
  O   3.49520896155365      2.44075621628945     -1.62860585125137
  O   -3.49622005486674     -2.33104522999313     -1.71613779026594
  O   6.55034236118978      3.95207615287704      1.34430312227455
  O   -5.63254378709382     -3.00393686883058      3.28739712982977
  O   5.25596010405945      2.74411200335172      3.35580247746219
  O   6.58518973369447     -3.98273027391229      1.09495275666461
  O   -6.55558726301849      3.94314329832416      1.35663064508905
  O   -2.86540347306523     -1.18974398189743      2.58977799335542
  O   -3.26067072940560      1.29230557303136      2.83208293482547
  O   -5.23109002735175      2.77093144437101      3.34686232002365
  O   -6.60123341850044     -3.98861903556793      1.06897668041734
  O   9.11118576933403      1.49014775120464     -2.28856306323051
  O   -9.12125075899864     -1.33163584924384     -2.34524544636898
  O   7.24181463016911      2.70250746982539     -2.72590911512697
  O   -7.25624969445196     -2.52249753377068     -2.85060418492932
  O   -5.79791916372815      4.01432492940567     -0.77930173061692
  O   5.78769157689614     -3.94044819679920     -1.02396294002498
  O   -7.24069154789745      2.70794546417844     -2.71990014062420
  O   7.25239707928563     -2.52653864079151     -2.84666357656838
  O   5.79653293021359      4.01890099678314     -0.79309183634976
  O   -5.77537346701558     -3.93639645512759     -1.03833255989469
  O   3.23995163451207      1.28501776730982      2.85061344070008
  O   -9.11069457380125      1.49623545899593     -2.28547449374045
  O   9.11883317129313     -1.33665207965739     -2.34308688245059
  O   2.85369803959565     -1.17984543870263      2.58948976318497
  O   5.62163583851389     -2.97422621559851      3.31761769572589
  C   -7.60327688995318     -0.06607021436508      4.38252002399832
  C   7.64172265605053     -0.06400633397316      4.36861255753967
  C   9.87630141748234      2.26704476055878      1.22181986174657
  C   -9.87639238939018     -2.26376773243945      1.14028202499249
  C   9.87704732646000     -2.26251173519591      1.13924150703101
  C   -9.87662565265608      2.26333134854519      1.22311623197243
  C   4.73438695986712      0.09811069265719     -4.00850783252616
  C   -4.73336614936130      0.09694981008987     -4.00855219133382
  C   6.15324571092609      4.53649302240275      0.29950104192822
  C   1.20372341151640     -3.79978644340208     -2.37077275542310
  C   1.20348055199713      3.95703128424127     -2.18872742620478
  C   -0.00119981835491      2.31262079834353     -0.89440913612798
  C   6.18716981850082     -4.51408598067912      0.02933156583589
  C   8.48026553304153     -2.24254187535933     -2.94247071696582
  C   -1.20601494421872     -3.79630394880055     -2.37050545843150
  H   4.34656942831080      2.33609617093117      3.12308880289890
  C   0.00168640752376     -2.23624130868671     -0.97621419678416
  C   -6.16124529051288      4.52994433919439      0.31110282917594
  C   -8.47097130715049      2.43047258020277     -2.83389108905311
  C   -6.19321730463496     -4.51538417592924      0.00562493141827
  C   -8.48406681950504     -2.23792469592926     -2.94563085108501
  C   8.47124817812767      2.42429950915086     -2.83846632976190
  C   -0.00211764537161     -4.33762723416209     -2.80724561333283
  C   1.20142422873243     -2.74492820063899     -1.45449831303367
  C   -1.20708652494144      3.95617752987174     -2.18978369249672
  C   -0.00194855658532      4.52056723532201     -2.59326329921143
  C   -2.45877118642288     -2.07484389709118     -1.04157213023432
  C   -1.19980531620233     -2.74175689135919     -1.45348755915898
  C   2.46048960063902      2.16219589913152     -0.95895365092910
  C   1.20001082949950      2.84942990192510     -1.33723031050095
  C   -2.46201921693306      2.16132147310224     -0.96033918962850
  C   -1.20278059440589      2.84835167373842     -1.33819890332801
  C   2.46297222125476     -2.08086016066925     -1.04200613047006
  H   5.22677335375134      3.67804103653660      3.10824315059512
  H   2.15261948092671      4.35477892005923     -2.53400551178101
  H   -2.31153907898079      1.47301613563400      2.88318427480756
  H   -0.00047637324836      1.44403234794312     -0.24623395495250
  H   -2.15606574640907     -4.17028096145674     -2.73894597596603
  H   2.15261555614382     -4.17648481876758     -2.73944995295782
  H   2.29648108563189      1.48247672776987      2.90298500339825
  H   0.00378068205540     -1.41628974651721     -0.26752617792412
  H   -6.19576751234479     -5.61989143832590     -0.03182590193812
  H   -9.06640402400720     -2.85222507313176     -3.65589176684650
  H   -4.32998367797236      2.35344393824059      3.07877565236458
  H   -9.04728135783006      3.08445096911305     -3.51295894139062
  H   -2.15614898011293      4.35344875626413     -2.53574477202577
  H   -6.13099610274947      5.63361738790220      0.35517288971624
  H   -0.00345148514472     -5.16263097749189     -3.51319072596106
  H   9.04912875703878      3.07662179058719     -3.51804991356233
  H   6.11390260220622      5.63998966505502      0.34362205228620
  H   6.18291455828469     -5.61899934005043      0.00034239392170
  H   9.06167812537868     -2.85755259632323     -3.65306108926875
  H   4.38328366543695      0.11785597257552     -5.05656049291323
  H   -4.38050525851662      0.11659800451892     -5.05581991427032
  H   -0.00202129422237      5.38618332154837     -3.24872921633574
  H   -5.22371548585602      3.69855551614295      3.07347821145815
  H   10.76822361317430      2.89086436816021      1.41420208662514
  H   -3.55476703679349     -2.29314509888927      5.27980537752538
  H   -7.07681086414539      0.09296343402999     -3.00152941820993
  H   7.07279935410846      0.08870751258005     -2.99783677059484
  H   8.82647756227325     -0.02401893483845      2.12720029502779
  H   3.71376028916576      0.04492693495068     -1.71275214323478
  H   -8.79695766090751     -0.03353013567868      2.14996133699498
  H   -3.71790990568567      0.04627884768164     -1.71932761159875
  H   -7.84865959417154     -0.08495823008131      5.45948296223536
  H   7.95622939437895     -0.08348709532386      5.43149349158228
  H   10.77135616444347     -2.88828178211438      1.31305570912883
  H   -10.76904224006798      2.88549040863744      1.41762380440504
  H   -10.77102858107836     -2.88817187455187      1.31620092253916
  H   -3.11025109138495     -2.12306778437671      2.54046309180800
  Cu  -3.76651662482324     -0.24718757524451      4.01028598261295
  H   -5.30553869835989     -3.86676375160290      3.01559183012336
  H   3.04725698459472     -2.12245641637128      2.52033026093240
  H   5.07510076455537     -2.51681508726331      4.10424423783259
  H   5.23406686084963     -3.80814991379012      3.03527860502099
  O   -4.82572404874415      0.92008443063389      5.36022276907409
  O   -4.33195405270756     -1.80595267486258      4.97906834488213
  H   -5.04699190588581     -2.54783235351068      4.08191071595755
  H   -4.32216303734271      1.15408524505512      6.14851658158760
  H   -5.13919199315296      1.75154607301404      4.95177529329687
  H   5.15343114772814      0.27003405761518      5.91185076522937
  O   4.62893704102604      0.93924691928187      5.44635143535590
  H   5.24904307070289      1.57461598588509      5.04263802560570
  Cu  3.75509841104362     -0.24318250742771      4.00686589749566
  H   3.62756486123731     -2.21891777051134      5.43323377640173
  O   4.36645018745825     -1.72356262874185      5.06129050940702
  O   -1.97768826503803     -0.14841055596961      5.28286529491386
  N   -0.85925294913880      0.26142927877194      4.95720041616409
  O   -0.57170771836301      0.84279239201265      3.94350350129842
165
NO2 - modelB-2Cu(iso2) , E(r2SCAN3c/def2-mTZVPP)=-10418.614351622082 , E(M06L/def2-TZVPP)=-10421.026160942456
  Zr  -6.70609416104220     -1.91409251373587      1.79561822847058
  Zr  6.73866117696034      1.75570179022237      1.83988153777947
  Zr  6.71233447398749     -1.91253355378482      1.78640171274870
  Zr  -6.74646071743818      1.75619491486999      1.83360966872736
  Zr  -3.81343225965119     -0.04741603914609      1.00819715934065
  Zr  3.80084591378190     -0.05211219886743      1.00888384990501
  Zr  8.52977891132537      0.03472596296274     -0.63930694166561
  Zr  -8.52946283403743      0.03353497033731     -0.63974786570350
  Zr  5.63229561731312      1.86786009837507     -1.37713657995661
  Zr  -5.65994494201660     -1.77733500853484     -1.47884014162794
  Zr  -5.63940686762203      1.86888050711611     -1.38387269062883
  Zr  5.66223470634208     -1.77671463837527     -1.48034491343512
  O   -7.98595852924739     -0.02128276132882      1.52548047104831
  O   7.98252865416221     -0.02168464132305      1.52620975321092
  O   -5.02022622108083     -1.66928980676453      0.57149749483885
  O   5.01957767357523      1.64497074101892      0.67631943486923
  O   5.03499276094531     -1.66175693766422      0.56415060411227
  O   -5.02557157729362      1.65491120959173      0.66702625149318
  O   -5.50411596620430     -0.02010315356814      2.46861009502654
  O   5.49855874899430     -0.02736906772013      2.47840447022681
  O   4.44863473135137      0.03986249289330     -1.15058202495398
  O   -4.45410115617728      0.04242584287607     -1.14902887546410
  O   6.82699442366067      0.09046820966984     -2.06631985250044
  O   -6.82953102231152      0.08854164650015     -2.07116871155433
  O   7.30529736432153      1.65642637943903     -0.16544899717511
  O   -7.30870702332661     -1.59105056109694     -0.27364277822949
  O   -7.31176389630275      1.65856200222874     -0.17227175375590
  O   7.32019353226151     -1.59811200705241     -0.27787224595192
  O   -7.49222702563291     -1.17346600713977      3.80853593704482
  O   7.49328902070289      1.07477100632178      3.85053000038633
  O   9.99130800668589      1.39219402828070      0.32312597480808
  O   -9.99043403849776     -1.35820699182676      0.27190299725220
  O   8.86786799894252     -2.50870198913721      1.84018899218658
  O   -8.86698398720463      2.48298693225969      1.93364903205619
  O   7.49327401403927     -1.17167500686832      3.80858700742747
  O   -7.49246505078747      1.07316703999290      3.85066097614977
  O   -9.99073204829993      1.38980306835395      0.32342798534599
  O   9.99174801667395     -1.35604398570477      0.27149698539122
  O   -8.86644300325525     -2.51073399716519      1.84002099873970
  O   8.86741800647489      2.48484897175123      1.93355102279237
  O   4.90891001222122      1.21150100520993     -3.45117698968662
  O   -4.90797304053207     -1.03638300559820     -3.49312401434715
  O   -4.90821098005202      1.21044300540721     -3.45099997826544
  O   4.90860399465758     -1.03514500074280     -3.49328198333511
  O   -2.40378698753246     -1.23638412836964     -0.10168207692977
  O   2.40317400441191      1.28414300734233     -0.05697305280865
  O   -3.49886697842394      2.44088092864370     -1.62720601821780
  O   3.50302300470674     -2.35375003427290     -1.70601297651383
  O   2.40493598911887     -1.23221595710650     -0.11317906908294
  O   -2.40625104720990      1.28067718157428     -0.05960298995041
  O   3.49520898293526      2.44075598496217     -1.62860597760396
  O   -3.49621993973406     -2.33104499698304     -1.71613798300005
  O   6.50807597880581      3.93755793901567      1.41008678393795
  O   -5.48505876088368     -2.84448827261721      3.14637900455270
  O   5.15750945185323      2.60944749886924      3.37823355267164
  O   6.65306174275030     -4.03071937993664      1.00585714824558
  O   -6.53051621153065      3.94749027717402      1.38199974347195
  O   -2.97033473186251     -1.22239852597197      2.63659502573662
  O   -2.95304984668725      1.33254842984019      2.64404911733843
  O   -5.18661471031825      2.67229485169026      3.35064162506580
  O   -6.65520220199817     -4.03115890472006      0.99432549439909
  O   9.09216075893423      1.52991327474035     -2.28220549088797
  O   -9.13651811813997     -1.29288849540718     -2.36503314393988
  O   7.20878901530977      2.73019929117044     -2.69605449140170
  O   -7.27653087752771     -2.48622398844243     -2.88724556094935
  O   -5.73330939398319      3.99682585742250     -0.73842965279660
  O   5.76599856303421     -3.92172509083098     -1.07161845415643
  O   -7.21946638182986      2.72297602914495     -2.70778740337481
  O   7.28034204521807     -2.47990366435136     -2.89135063828657
  O   5.72144134179771      3.99318981737805     -0.71418645564435
  O   -5.75079362340159     -3.92037737393719     -1.07545089581517
  O   2.91479221005328      1.23370422625107      2.66890823074852
  O   -9.10048595883408      1.52154751103607     -2.28612343434061
  O   9.13830874527605     -1.28356042682158     -2.36884555540057
  O   3.03668174651228     -1.32260222243780      2.60864999801356
  O   5.46497523140753     -2.82800477962909      3.14354362786147
  C   -7.67710817739869     -0.06631974457426      4.36320637451089
  C   7.69043376453281     -0.06460636401599      4.35925452296252
  C   9.87791690858553      2.26810459024120      1.21720880478757
  C   -9.87368191367020     -2.27048040020245      1.13103225608635
  C   9.87523081470617     -2.26880346664425      1.12976579333970
  C   -9.87874077682699      2.26400885726051      1.21888178368143
  C   4.73544226823140      0.09800097161806     -4.01023208850700
  C   -4.73505281702249      0.09648956697557     -4.01002214441452
  C   6.09723730772689      4.51874132588371      0.36309660956012
  C   1.20328462343591     -3.78824888919437     -2.38489752697563
  C   1.20296727672907      3.93217678983409     -2.21817017351533
  C   -0.00171584409918      2.29153625043029     -0.91817316131573
  C   6.23583273127577     -4.53018028449933     -0.06753746472769
  C   8.50790603356113     -2.19470987287358     -2.97296200068150
  C   -1.20585665060473     -3.78385302862262     -2.38448935229878
  H   4.28675824111810      2.15891858522414      3.18541214715082
  C   0.00143987211034     -2.23205180528108     -0.98169190318083
  C   -6.12033772031201      4.52551710834881      0.33376257211374
  C   -8.45498402318342      2.45903877424680     -2.81945470210988
  C   -6.23022483764036     -4.52976327685170     -0.07493088938811
  C   -8.50468079313000     -2.20292185235656     -2.96878427432585
  C   8.44472358731433      2.46882315713502     -2.81045982118822
  C   -0.00230201417487     -4.32301084178490     -2.82445007829809
  C   1.20080386288454     -2.73802706565651     -1.46302867742568
  C   -1.20681592333079      3.93202761067460     -2.21809106322522
  C   -0.00200722797072      4.49320700807210     -2.62648414218806
  C   -2.46032946058162     -2.07524645460271     -1.04716495438471
  C   -1.19955784736690     -2.73415011464490     -1.46209295600928
  C   2.45910915860764      2.15286492160824     -0.97098745532770
  C   1.19840964171034      2.82826829119731     -1.36155885807889
  C   -2.46281149898470      2.15215783597254     -0.97207575074890
  C   -1.20196812757846      2.82794845916418     -1.36158160257050
  C   2.46330875936030     -2.08341832153608     -1.04859191543286
  H   5.01577211193379      3.54885850710639      3.20640842082178
  H   2.15245423766188      4.32927914175804     -2.56293268983062
  H   -2.28730406095585      1.91284344361748      2.25219924593894
  H   -0.00117560156149      1.42159403020810     -0.27159671016483
  H   -2.15639060609087     -4.15717636911088     -2.75215078558939
  H   2.15233072712883     -4.16509896376006     -2.75277614614079
  H   2.29028841834544      1.89879257904577      2.35257593586257
  H   0.00230998054309     -1.41907893273070     -0.26576072823217
  H   -6.27194784138839     -5.62986910932569     -0.15890468647918
  H   -9.09632435726611     -2.81868471351022     -3.67017374392131
  H   -4.31193794202262      2.23221537867929      3.14480649309432
  H   -9.02669090684175      3.13231686277923     -3.48354745557633
  H   -2.15646072494893      4.32878019335710     -2.56282692694088
  H   -6.09705334559501      5.62902398153855      0.37003966745260
  H   -0.00390994982103     -5.14573103588460     -3.53290408843137
  H   9.01441384874115      3.14614430356620     -3.47205545434082
  H   6.06342855217620      5.62150798226137      0.40717175735953
  H   6.27745776918736     -5.63041362701464     -0.14866236398228
  H   9.10071358819320     -2.80896197285969     -3.67463234880615
  H   4.38356614131989      0.11786067273139     -5.05774936438919
  H   -4.38314911413965      0.11660331283310     -5.05754414948902
  H   -0.00208534846410      5.35512207101715     -3.28666786613416
  H   -5.07774541141642      3.60188836252564      3.11113300651209
  H   10.76438941951371      2.89909319869548      1.40663624929471
  H   -1.41431431380791     -1.19001417223052      5.90929318063388
  H   -7.08603728399632      0.11718905200069     -2.99839732167979
  H   7.08193956960347      0.12039592485468     -2.99398407620709
  H   8.72770068486207     -0.05829389024929      2.13458769953940
  H   3.71197591479480      0.03973428471391     -1.76959575781068
  H   -8.72920301740893     -0.05804190415696      2.13618487603790
  H   -3.71675593262266      0.03759439437082     -1.76713199020903
  H   -8.04578815759810     -0.08013792385143      5.40502860560814
  H   8.07981321957295     -0.07796034166812      5.39349654704060
  H   10.76150990263221     -2.90812581359750      1.29057320621719
  H   -10.76671071731771      2.89165492970910      1.41202566716191
  H   -10.76086417884165     -2.90846601662846      1.29299956546645
  H   -3.54335662189967     -1.93043825626314      2.98306523247442
  Cu  -2.17847932445276     -0.00463968042262      3.89851377038655
  H   3.70929933810336     -1.93977249011790      2.96600508554426
  H   5.17813524406223     -3.72118192932088      2.92696336313272
  O   -1.20119467145254      1.30479260692890      4.88643771662672
  O   -1.31316622837753     -1.43425261874992      4.97856056264832
  H   -5.16734792028902     -3.72545686007822      2.92402597463747
  H   0.20854264377025      1.26075172595199      4.94480123175105
  H   -1.54837606705081      2.18992887051015      4.72935603100648
  Cu  2.06191519613195     -0.15701465008326      3.79146995067109
  O   1.13887888038502     -1.53428526330383      4.71688352334807
  H   -0.23827813827021     -1.46612122386122      4.82350781650282
  O   1.26936495277310      1.20854942742041      5.02442639844144
  H   1.36486486193723     -2.36992312561429      4.28913633491423
  H   1.41430708080427      0.87477393778039      5.91948038008432
  H   -5.30884220931343     -0.13517186437590      3.40811799869433
  H   5.31136849534887     -0.16997876929558      3.41341539044141
  O   -4.05746718446155      0.05953099874649      5.09508219959152
  N   -4.11025722519998     -0.09533250927857      6.31021060603251
  O   -3.21281298201650     -0.32277336558360      7.06636765598324
165
NO2 - modelB-2Cu(iso1) , E(r2SCAN3c/def2-mTZVPP)=-10418.615008552033 , E(M06L/def2-TZVPP)=
  Zr  -6.70811457953772     -1.90833693209111      1.80031451283840
  Zr  6.73969037481070      1.75653916956987      1.83926585929354
  Zr  6.71676739919316     -1.91205790150923      1.78229608339839
  Zr  -6.74970269555964      1.75827145384611      1.83228020179849
  Zr  -3.82081802966610     -0.04859151747107      1.00599634643333
  Zr  3.80348464924219     -0.05418247643751      1.00584646869843
  Zr  8.52977915748301      0.03472601503400     -0.63930718211829
  Zr  -8.52946309183230      0.03353503259727     -0.63974807726864
  Zr  5.63207750500404      1.86833405388544     -1.37734305824500
  Zr  -5.66117093820730     -1.77834592117809     -1.47864350241790
  Zr  -5.63789799528509      1.87040019658699     -1.38454104551946
  Zr  5.66362102388707     -1.77700362332035     -1.48302329324003
  O   -7.99100209948098     -0.01979440303425      1.52561218990908
  O   7.98491437022997     -0.02156964230590      1.52579676825953
  O   -5.02303436299587     -1.66915645460810      0.56900677538015
  O   5.02021258036943      1.64483237516845      0.67554849665247
  O   5.04029032302700     -1.66177325065865      0.55922637628134
  O   -5.01950320462076      1.66384028680747      0.66681326600113
  O   -5.51485476159958     -0.01698144092097      2.45419874911255
  O   5.50418521221069     -0.02878582109835      2.47444492267586
  O   4.44877811812598      0.03956616194565     -1.15226445422736
  O   -4.45525855359558      0.04240430068189     -1.14910480804232
  O   6.82719805100552      0.09060243261577     -2.06648401396892
  O   -6.82941265862171      0.08770550636294     -2.07089322223602
  O   7.30568812948700      1.65627625265916     -0.16571319180089
  O   -7.30897320389922     -1.58954000364003     -0.27047686838871
  O   -7.30916111309498      1.65691286235120     -0.17213227019358
  O   7.32393626854305     -1.59986598856374     -0.28011057655162
  O   -7.49222700454505     -1.17346601218467      3.80853595794479
  O   7.49328900107238      1.07477100277898      3.85053002266293
  O   9.99130795877020      1.39219398624189      0.32312602820129
  O   -9.99043398351338     -1.35820700450008      0.27190302803947
  O   8.86786797655157     -2.50870198952465      1.84018900471375
  O   -8.86698397351667      2.48298693567341      1.93364903440336
  O   7.49327399117087     -1.17167500537782      3.80858702951981
  O   -7.49246502499555      1.07316703722179      3.85066099327240
  O   -9.99073199736405      1.38980303421939      0.32342802007560
  O   9.99174797176507     -1.35604398871275      0.27149703316554
  O   -8.86644299185997     -2.51073399155583      1.84002102933672
  O   8.86741798529877      2.48484898762022      1.93355101703879
  O   4.90891001204126      1.21150100970915     -3.45117697779397
  O   -4.90797303598275     -1.03638301440461     -3.49312400203918
  O   -4.90821097693322      1.21044300896538     -3.45099997277422
  O   4.90860399846647     -1.03514501034054     -3.49328196918188
  O   -2.40378699057853     -1.23638421128217     -0.10168199678901
  O   2.40317398464172      1.28414305743620     -0.05697297971668
  O   -3.49886697261842      2.44088090491521     -1.62720606512725
  O   3.50302298164657     -2.35374997410325     -1.70601304073842
  O   2.40493599150975     -1.23221606624510     -0.11317896453714
  O   -2.40625103320754      1.28067723232817     -0.05960291767947
  O   3.49520898040614      2.44075596625998     -1.62860602733681
  O   -3.49621992276342     -2.33104495028473     -1.71613803809536
  O   6.50813455059938      3.93793610301648      1.40969947797573
  O   -5.46145868462672     -2.83324269060191      3.14460947453139
  O   5.15729138336437      2.60774808952065      3.37627439078464
  O   6.65714420730912     -4.03147282821001      1.00215891649847
  O   -6.53251090124311      3.95137640453680      1.37513298718783
  O   -3.02427647379845     -1.26848921558627      2.63926820762916
  O   -2.94604548362092      1.26953532745050      2.68064841273429
  O   -5.19153791363940      2.69095938326773      3.34331179408762
  O   -6.65165787798861     -4.02722833310274      1.00664625153584
  O   9.09222743607113      1.53052266352309     -2.28212325837983
  O   -9.13648800660662     -1.29445589081277     -2.36428556958424
  O   7.20860875638562      2.73031915044226     -2.69608704151350
  O   -7.27690604968035     -2.48906003798559     -2.88424064587216
  O   -5.73658189127885      3.99932095671248     -0.74576089140181
  O   5.76861740707570     -3.92204134925329     -1.07474354477052
  O   -7.21957754947533      2.72159047164404     -2.70904712387104
  O   7.28259347840047     -2.47822692183545     -2.89384930579659
  O   5.72142663725931      3.99344451004013     -0.71447472440394
  O   -5.75419390884321     -3.92058600545497     -1.06673354096586
  O   2.92209655033232      1.21062708655808      2.67983375961616
  O   -9.10044863763762      1.52076376361870     -2.28567607795998
  O   9.14011146645138     -1.28187195964312     -2.36991659875435
  O   3.07377115141732     -1.35197560624357      2.59727485021314
  O   5.46621870424870     -2.83405071768964      3.13696835343682
  C   -7.67230280851715     -0.06597551038038      4.36544526466721
  C   7.69031051099555     -0.06453832584511      4.35937580352689
  C   9.87798870697790      2.26818808823730      1.21709504040142
  C   -9.87400858353109     -2.26982508220826      1.13159467241511
  C   9.87567747022213     -2.26849622518236      1.12979018674299
  C   -9.87948333943121      2.26299170928112      1.21993305833209
  C   4.73532963490551      0.09811572070655     -4.01023758663666
  C   -4.73499801854045      0.09645803623884     -4.00999423823103
  C   6.09679987788860      4.51911790949211      0.36290334460396
  C   1.20336774336152     -3.79043572701263     -2.38262637523334
  C   1.20301552997423      3.93380907655901     -2.21640254061743
  C   -0.00172730558285      2.29329360359477     -0.91641610112501
  C   6.23890800228581     -4.53069730756802     -0.07104094711063
  C   8.51021496616703     -2.19281164711003     -2.97478520337089
  C   -1.20583405441728     -3.78651056040189     -2.38176759807666
  H   4.28767557543463      2.15430340990836      3.18674871873717
  C   0.00148695934731     -2.23252245090252     -0.98152701230767
  C   -6.12456549402508      4.52882307019235      0.32573189760284
  C   -8.45492868890460      2.45738911519355     -2.82065955631326
  C   -6.22715621738902     -4.52796797492715     -0.06219821044788
  C   -8.50500475631661     -2.20515541209916     -2.96701926502733
  C   8.44470547445429      2.46939259685419     -2.81026006331954
  C   -0.00223470535472     -4.32598576715490     -2.82122472695305
  C   1.20090389481558     -2.73897587099235     -1.46218409100982
  C   -1.20684700510010      3.93394965131242     -2.21602565812410
  C   -0.00198133188588      4.49512419329808     -2.62432213550599
  C   -2.46029677074279     -2.07611078046055     -1.04663717978875
  C   -1.19959651972744     -2.73553792104092     -1.46083613953402
  C   2.45915756996065      2.15347129379632     -0.97025660418956
  C   1.19851120075026      2.82971285567751     -1.36002239131840
  C   -2.46283281410730      2.15302940877852     -0.97102470260723
  C   -1.20209751696568      2.82971587722747     -1.35972289327257
  C   2.46335155650804     -2.08375424122255     -1.04845395725886
  H   5.01201606846070      3.54662699091340      3.20467179184024
  H   2.15245071378017      4.33082355160027     -2.56141448213726
  H   -2.27855881165433      1.86299408331822      2.31034138604254
  H   -0.00127290067655      1.42342985129236     -0.26973601009240
  H   -2.15632137548300     -4.16062518186572     -2.74874692182040
  H   2.15238535674655     -4.16770147071612     -2.75015356371488
  H   2.26865451099492      1.85575019668662      2.38156437975153
  H   0.00251995209930     -1.41823437073171     -0.26713951836986
  H   -6.26386451258687     -5.62858797188506     -0.14134433924662
  H   -9.09628681921500     -2.82112558659456     -3.66846550197321
  H   -4.32848337185440      2.22303000507114      3.17929159585166
  H   -9.02661210886518      3.12934309480065     -3.48607627575063
  H   -2.15642143279145      4.33081261085246     -2.56086216613118
  H   -6.10414896923357      5.63246295212841      0.36004513519562
  H   -0.00382782169034     -5.14970712031012     -3.52850805668168
  H   9.01430354109768      3.14710632099451     -3.47152123898927
  H   6.06217158987580      5.62182763425511      0.40722189486964
  H   6.28012033588429     -5.63093442657986     -0.15227628819560
  H   9.10337573295651     -2.80661393589102     -3.67654358992948
  H   4.38314315746305      0.11785971023457     -5.05762475086285
  H   -4.38299094771102      0.11665174291359     -5.05747923752315
  H   -0.00204045071444      5.35724355650240     -3.28423759329225
  H   -5.05608432954890      3.60210241556116      3.05115171821281
  H   10.76435245366354      2.89929964898289      1.40648448588627
  H   -1.35981699493462     -1.51545680896278      5.72773311171606
  H   -7.08576345647995      0.11660543952060     -2.99816710711618
  H   7.08281293923277      0.12123053388132     -2.99395433074369
  H   8.73035174550064     -0.05711810681723      2.13388927546452
  H   3.71150668844968      0.04011916460825     -1.77053065330391
  H   -8.73245753640372     -0.05411105629286      2.13868445820694
  H   -3.71658852526645      0.03760843921779     -1.76565363172214
  H   -8.03138906462096     -0.08015669063629      5.40990721216844
  H   8.07896513750612     -0.07788373013086      5.39387658965803
  H   10.76194823014684     -2.90753842701143      1.29132616541348
  H   -10.76834436834063      2.88852852664271      1.41539698063044
  H   -10.76152988070889     -2.90695627291315      1.29483542313455
  H   -3.62892827552421     -1.96356854292174      2.96725596559269
  Cu  -2.10876419355177     -0.10788651085011      3.85911799637785
  H   3.76508590727081     -1.96891534754936      2.92506707884830
  H   5.19996472952829     -3.73486429753977      2.92548697677554
  O   -1.02342819690109      1.20482067020011      4.71686621851882
  O   -1.13860844952306     -1.57772872846115      4.78807339824402
  H   -5.17898373495880     -3.72817162151650      2.92944519887769
  H   0.37505318572787      1.17747164672234      4.96645688149751
  H   -1.39602405969619      2.08905720219804      4.63263516456925
  Cu  2.17067501532417     -0.20660541212975      3.84271280145325
  O   1.32818724222694     -1.60125757405290      4.82242258234437
  H   -0.05461594612185     -1.56249044458577      4.75781843067831
  O   1.41428246755629      1.11005542137357      5.14456679210027
  H   1.60571749054274     -2.43858158908341      4.42943071753027
  H   1.47103443152894      0.67240009864088      6.00485692238095
  H   -5.30473506306322     -0.08464625750423      3.39814375891378
  H   5.31973348246668     -0.17066219685768      3.41012638518879
  O   -3.20266265148611     -0.56967858584400      6.58031803452941
  N   -3.61794941795142     -0.18328345574817      5.51745072607526
  O   -4.72493467734636      0.23117958285543      5.24761335455925
165
NO2 - modelC-2Cu(isoI-a) , E(r2SCAN3c/def2-mTZVPP)=-10418.625091837210 , E(M06L/def2-TZVPP)=-10421.040356530732
  Zr  -6.70871280793779     -1.91386620710287      1.79286717328702
  Zr  6.71410695515441      1.74002293983977      1.85250635720951
  Zr  6.70617575009626     -1.90235882352728      1.78604361852249
  Zr  -6.72814581114266      1.74676028221467      1.85056890476451
  Zr  -3.79849724702128     -0.05721318930474      1.01838406007856
  Zr  3.79229986572207     -0.05432512385689      1.02501437224485
  Zr  8.52977913974050      0.03472585114254     -0.63930691863431
  Zr  -8.52946452297617      0.03353487194256     -0.63974744135296
  Zr  5.62308635533067      1.86936212344404     -1.36625399109640
  Zr  -5.66426039234521     -1.77434764769558     -1.47776230992922
  Zr  -5.62846069099243      1.86806347789403     -1.36995785554385
  Zr  5.65838364602746     -1.77903171038790     -1.47440292395636
  O   -7.97463818742536     -0.02410552603406      1.52772530800509
  O   7.97580943460065     -0.02673808651279      1.53078188453203
  O   -5.03755042234263     -1.66575241232878      0.56715709899797
  O   4.99680995065613      1.65542562804268      0.69423119862183
  O   5.02696351820695     -1.68378192334787      0.57975028395636
  O   -5.00625692034638      1.64457202093889      0.68918644648877
  O   -5.47819044517751     -0.02551853892770      2.49821862798811
  O   5.47227459467307     -0.03713783342424      2.49643780298516
  O   4.45279030988893      0.03637260785300     -1.13458685640156
  O   -4.45053255436245      0.04008885922741     -1.14240113228605
  O   6.82318050867354      0.09141661406905     -2.06106317334551
  O   -6.82634426691882      0.09337111863827     -2.06581954061243
  O   7.28679376858605      1.64213669102509     -0.14980890756384
  O   -7.32088037358732     -1.59882756379520     -0.27783062433425
  O   -7.29396800255144      1.64870131704171     -0.15520219887437
  O   7.31594464239328     -1.59766038301487     -0.27201875868619
  O   -7.49222702035416     -1.17346597610596      3.80853591834261
  O   7.49328901542582      1.07477100730999      3.85052999994733
  O   9.99130799484658      1.39219401816310      0.32312598592078
  O   -9.99043391555906     -1.35820687732027      0.27190286433161
  O   8.86786800024321     -2.50870205209172      1.84018893418960
  O   -8.86698396116613      2.48298708103596      1.93364889446227
  O   7.49327399575529     -1.17167498516445      3.80858700135168
  O   -7.49246498473483      1.07316694991366      3.85066098763892
  O   -9.99073193198365      1.38980292655937      0.32342793946047
  O   9.99174797399216     -1.35604389618035      0.27149700773561
  O   -8.86644299897822     -2.51073400689866      1.84002095352165
  O   8.86741799738495      2.48484901919288      1.93355099717855
  O   4.90890990607183      1.21150099970061     -3.45117696249947
  O   -4.90797289736105     -1.03638300522048     -3.49312404060189
  O   -4.90821099260436      1.21044303113947     -3.45100002799024
  O   4.90860408592830     -1.03514497930846     -3.49328204859565
  O   -2.40378691834843     -1.23638411175069     -0.10168195186735
  O   2.40317398326801      1.28414292236643     -0.05697300229273
  O   -3.49886689474119      2.44088089539944     -1.62720609312357
  O   3.50302291431663     -2.35375008076389     -1.70601292654133
  O   2.40493593017620     -1.23221585848469     -0.11317909188109
  O   -2.40625095865652      1.28067720333541     -0.05960290627413
  O   3.49520896285201      2.44075602663772     -1.62860599989185
  O   -3.49621989569439     -2.33104496089759     -1.71613810123170
  O   6.48518296754403      3.92198469074193      1.44874133143692
  O   -5.47593770002798     -2.85194557331763      3.14447841572496
  O   5.07512681500050      2.58515678657074      3.38564551561360
  O   6.64734951008545     -4.02845307592391      1.01401287465871
  O   -6.49886961727575      3.92923497072685      1.43197207039923
  O   -3.06660069084793     -1.38357165855751      2.60717534228640
  O   -2.71380450040133      1.14328937078241      2.60551545975135
  O   -5.08002623034183      2.61377542141152      3.35814996190426
  O   -6.65562888727403     -4.03213029557322      0.99762065338836
  O   9.08108324798977      1.53814210363707     -2.27325692690824
  O   -9.13828766659832     -1.27888821367182     -2.37131805653380
  O   7.19714457171190      2.73991188465623     -2.67775430032186
  O   -7.28173542760298     -2.47837959318945     -2.89156380697786
  O   -5.72095151223224      3.99218448192007     -0.69547184308961
  O   5.76831278103309     -3.92396261088603     -1.06762454318749
  O   -7.20130389927163      2.73793256664040     -2.68509968547678
  O   7.27629880509671     -2.48069822961930     -2.88598878264149
  O   5.72198596509650      3.99192902510499     -0.68430903019744
  O   -5.75736451600060     -3.91946163893672     -1.07544416972134
  O   2.69436017826123      1.15190958280057      2.63103946822463
  O   -9.08600311631376      1.53826039647734     -2.27656286436474
  O   9.13339698194337     -1.28122565190387     -2.36782635248185
  O   2.96386324738176     -1.33507898313524      2.53819446476664
  O   5.54771300839122     -2.89290504237061      3.20937816859584
  C   -7.66696311423341     -0.06743359835072      4.36791608896951
  C   7.67885403868164     -0.06355129149958      4.36039380739994
  C   9.87576689872369      2.26964147935203      1.21732136286961
  C   -9.87368764276052     -2.27072123244549      1.13041714865700
  C   9.87509398942604     -2.26833907052898      1.13055993901710
  C   -9.87699269779569      2.26528640036725      1.21876256081596
  C   4.73508763132229      0.09817536573690     -4.00981273824569
  C   -4.73519463587184      0.09690011368465     -4.00990194531105
  C   6.08214982356209      4.51000343466597      0.40116364657639
  C   1.20337109628772     -3.78981734946479     -2.38194028796135
  C   1.20272182629446      3.92307370681011     -2.22912337156946
  C   -0.00169823053360      2.29269400046996     -0.91544865426149
  C   6.23145056189209     -4.52989828779311     -0.05936554060762
  C   8.50259441017533     -2.19279538847420     -2.97164009213126
  C   -1.20576388362558     -3.78736788349910     -2.38042256896147
  H   4.22031448423172      2.11549775998049      3.22331701087636
  C   0.00119716941337     -2.22939550310054     -0.98419446232275
  C   -6.09252958914798      4.51409088898943      0.38446645952085
  C   -8.43732368284944      2.47751840939784     -2.80208625200863
  C   -6.23325871217451     -4.52925699449124     -0.07409566308953
  C   -8.50847709808859     -2.19128751615626     -2.97465453497652
  C   8.43224849119830      2.47825549873705     -2.79779896140547
  C   -0.00206984351016     -4.32690966276875     -2.81928942043164
  C   1.20057965672606     -2.73659006665603     -1.46365981957159
  C   -1.20670579224728      3.92229360224024     -2.22900064238623
  C   -0.00214999632802      4.48100506722621     -2.64146234580170
  C   -2.46061160594387     -2.07624519362427     -1.04769141603869
  C   -1.19964364305757     -2.73451766822549     -1.46158548673208
  C   2.45782083066240      2.15142322507286     -0.97084913714531
  C   1.19805118962510      2.82561388623683     -1.36410393432055
  C   -2.46182407899492      2.14987851195128     -0.97145350061452
  C   -1.20163197469394      2.82472740008263     -1.36422102217722
  C   2.46260771340768     -2.08122580827996     -1.04871384819939
  H   4.90790750269889      3.50914622294430      3.15936792156016
  H   2.15204507883220      4.31734971497622     -2.57744505941671
  H   -2.06240636628743      1.74245323496315      2.21733289019503
  H   -0.00134597634364      1.42970160265391     -0.25958452153677
  H   -2.15631997670992     -4.16275517099282     -2.74592142867148
  H   2.15254802029328     -4.16753814453251     -2.74857766618957
  H   2.09902089985377      1.79848059660251      2.22920479244655
  H   0.00279220716535     -1.41172753098426     -0.27347952608888
  H   -6.27481736667214     -5.62939285243642     -0.15810698454734
  H   -9.10177530567298     -2.80451349496365     -3.67684573036043
  H   -4.22130226090293      2.16888130006040      3.15691154674999
  H   -9.00533843363027      3.15666493624092     -3.46323861387353
  H   -2.15638400119759      4.31586563456098     -2.57717509184311
  H   -6.05939019291792      5.61669791420688      0.43248654028838
  H   -0.00338752708662     -5.15163326491863     -3.52541742097702
  H   8.99983046763815      3.15628332596620     -3.46025789948832
  H   6.04208374683333      5.61203579428473      0.45516679503707
  H   6.26874260393553     -5.63068916684758     -0.13602930441878
  H   9.09450102255567     -2.80427447903495     -3.67634694252643
  H   4.38394856815423      0.11783909343147     -5.05764989484284
  H   -4.38406481306252      0.11669664244929     -5.05779292362249
  H   -0.00245637477817      5.33831493389982     -3.30761527757197
  H   -4.94475764465012      3.54609396794169      3.14478390820766
  H   10.76229266157489      2.90214123844765      1.40305157202929
  H   -1.60815393583641     -2.59535172066597      4.40938192205712
  H   -7.07932085708601      0.12448253301008     -2.99395585122180
  H   7.07279044084005      0.12127665858488     -2.99017425345501
  H   8.71866359945357     -0.05770988637369      2.14247489860326
  H   3.71329423185654      0.03605888517162     -1.75071647090510
  H   -8.71271304137064     -0.06107749428388      2.14501783843654
  H   -3.71565197765600      0.03879075525327     -1.76361019935842
  H   -8.01870609102194     -0.08031664927487      5.41482263656775
  H   8.05680562462777     -0.07547147682456      5.40014542092028
  H   10.76208952164412     -2.90659708102794      1.29217031442828
  H   -10.76465087284981      2.89463667935873      1.40882733224557
  H   -10.76025194292634     -2.90964244613467      1.29164769226435
  H   -3.75999304982167     -1.95267913158432      3.00489051075562
  Cu  -1.79965490567928     -0.33707014136543      3.61097200264080
  H   3.41858709105570     -2.10035722364621      2.91164800005346
  H   5.27826096261113     -3.79446474363692      3.00916945460980
  O   -0.04597876262408      0.63379790676786      3.72611145968681
  O   -1.21979349097875     -1.77521191613890      4.73838617277897
  H   -5.19163463358619     -3.74189311908082      2.91139888437846
  H   1.61799102975260     -1.73091001013515      5.55151982529091
  H   -0.05108056413147      1.12268665703032      4.55966551564572
  Cu  1.66418466703271     -0.32266136553106      3.49273051051201
  O   1.21175294349085     -1.82090776528038      4.68133093286078
  H   0.12163007429330     -1.83606101687147      4.77499731727821
  O   4.65093499472008     -1.06507851857961      5.02006208843520
  H   5.21827265179362     -0.98109692767128      5.79335043022269
  H   4.97899908891751     -1.87630015331347      4.55813351497066
  H   -5.25820515984615     -0.14313093143185      3.43380107341144
  H   5.22385069288813     -0.18127747060262      3.43580341938678
  O   -2.23770799985061      1.08309088668725      6.10864083568769
  N   -2.91337934448003      0.45234198044666      5.33194283582981
  O   -4.09843849977163      0.21282581590063      5.37138114886652
165
NO2 - modelC-2Cu(isoI-b) ,  E(r2SCAN3c/def2-mTZVPP)=-10418.625091837210 , E(M06L/def2-TZVPP)=-10421.040356530732
  Zr  -6.71004023461305     -1.91644493340381      1.78630035037892
  Zr  6.71881287915502      1.74306754763901      1.85164615791685
  Zr  6.70889344542914     -1.90235920433210      1.78727334922114
  Zr  -6.73062690079538      1.74949794708781      1.84643726409927
  Zr  -3.79609655111669     -0.05646244974277      1.02142422997171
  Zr  3.80213355372978     -0.04830658083389      1.01748845822254
  Zr  8.52977920117361      0.03472580627493     -0.63930678740143
  Zr  -8.52946452140258      0.03353486611064     -0.63974731514695
  Zr  5.62810540120945      1.87093085868036     -1.37088447640522
  Zr  -5.66178910030230     -1.77394844208296     -1.47881806074010
  Zr  -5.62824898086276      1.86785833252404     -1.37077393868702
  Zr  5.65815656092261     -1.78046962713956     -1.47441575529043
  O   -7.97750361610830     -0.02462548905516      1.52707635049041
  O   7.97957140108672     -0.02547775666617      1.53010913761030
  O   -5.03536977284539     -1.66678582697471      0.56704363742496
  O   5.00292822161125      1.65555546887292      0.68499799030887
  O   5.01923337823637     -1.68979399279545      0.58317554373057
  O   -5.00982432433291      1.64377777397802      0.68818244697690
  O   -5.48887836628571     -0.02596298155194      2.48849477526473
  O   5.47956231911217     -0.03626871275784      2.48732718357170
  O   4.45446347002374      0.03669892050977     -1.13763713670136
  O   -4.45069853359860      0.04054517235712     -1.14254541427133
  O   6.82485019521296      0.09014387661284     -2.06371419234256
  O   -6.82600557567652      0.09347114128076     -2.06529622494566
  O   7.29133223730096      1.64361906061631     -0.15417107698693
  O   -7.32081786660995     -1.59957256088882     -0.27957837386235
  O   -7.29699587866288      1.65086831320688     -0.15709086415208
  O   7.31126034794671     -1.59475327046286     -0.27107002150336
  O   -7.49222701463982     -1.17346597189370      3.80853590783623
  O   7.49328899889570      1.07477100827612      3.85053000060901
  O   9.99130798293175      1.39219403622223      0.32312594694561
  O   -9.99043391436194     -1.35820685418689      0.27190286074750
  O   8.86786800259890     -2.50870201275659      1.84018897898919
  O   -8.86698396291367      2.48298706165282      1.93364889664798
  O   7.49327403169134     -1.17167499459819      3.80858698702823
  O   -7.49246498812227      1.07316696385846      3.85066097090976
  O   -9.99073192125020      1.38980293113332      0.32342789762331
  O   9.99174795389271     -1.35604390854681      0.27149692353886
  O   -8.86644298701257     -2.51073402812164      1.84002092465294
  O   8.86741799212790      2.48484900989479      1.93355100414987
  O   4.90890990362404      1.21150099680647     -3.45117697771590
  O   -4.90797291665461     -1.03638301104307     -3.49312405883148
  O   -4.90821096055892      1.21044302912062     -3.45100003263897
  O   4.90860404727718     -1.03514496598311     -3.49328205487625
  O   -2.40378697021182     -1.23638417266782     -0.10168193056418
  O   2.40317400570640      1.28414276286408     -0.05697311710183
  O   -3.49886689271750      2.44088088804044     -1.62720612477585
  O   3.50302291977277     -2.35375018666405     -1.70601281530373
  O   2.40493592238301     -1.23221566520642     -0.11317924998787
  O   -2.40625098400924      1.28067724514438     -0.05960286760954
  O   3.49520894331482      2.44075610532813     -1.62860589047211
  O   -3.49621986998342     -2.33104492540722     -1.71613811124136
  O   6.49557998876592      3.92414502082497      1.43610747602913
  O   -5.48092777879628     -2.84535064448144      3.14880075565581
  O   5.10400305083166      2.58449293855777      3.38808587674130
  O   6.65423993426004     -4.02970988508574      1.00385538491193
  O   -6.49588691428442      3.92996074796207      1.43465081326906
  O   -3.06153048221461     -1.32247884797724      2.62784544921068
  O   -2.74914785282369      1.20601598306013      2.61389843715844
  O   -5.09049173849240      2.59101193484805      3.37333831612351
  O   -6.65292527790894     -4.03382902766889      0.99589301377552
  O   9.08645437474943      1.53317350951987     -2.27614749839012
  O   -9.13776053165441     -1.27892650374076     -2.37102656286311
  O   7.20430449604831      2.73660894940130     -2.68441884712358
  O   -7.28068520096404     -2.47742283830198     -2.89205668191875
  O   -5.71923541323320      3.99212146062289     -0.69325151663737
  O   5.76609946487763     -3.92471191753908     -1.07361359735675
  O   -7.20144780662647      2.73762641529722     -2.68525745700100
  O   7.27509020917726     -2.48241881606748     -2.88605899864971
  O   5.72484424012891      3.99199741199052     -0.69418508337406
  O   -5.75616775579810     -3.91977941896454     -1.07749249634186
  O   2.77896291374966      1.21464744589626      2.61684199639346
  O   -9.08614956951733      1.53770839553717     -2.27698997602161
  O   9.13346478963834     -1.28580990914589     -2.36590297192673
  O   2.93326475320873     -1.26563201746821      2.58278559358479
  O   5.57070098233328     -2.90774792954414      3.20584704877192
  C   -7.68508956612326     -0.06710873978582      4.36111441881646
  C   7.67402941954723     -0.06358116841226      4.36230432634899
  C   9.87622711351637      2.26897497483874      1.21774354290291
  C   -9.87373148704751     -2.27124907788057      1.12977002726835
  C   9.87569091251236     -2.26723341865320      1.13186142762983
  C   -9.87704900860703      2.26580958369673      1.21799705321572
  C   4.73534151026629      0.09811268519640     -4.00986952678410
  C   -4.73480386565079      0.09693279622689     -4.00986445203392
  C   6.08872824758603      4.51096323959060      0.39058126673822
  C   1.20336482436323     -3.78846408268236     -2.38358107709823
  C   1.20263892488946      3.91996235925701     -2.23275895488728
  C   -0.00144640289310      2.29426017082528     -0.91233372687228
  C   6.23611173482981     -4.53088740882783     -0.06789573549898
  C   8.50192128382650     -2.19574682003195     -2.97086039999169
  C   -1.20559917496560     -3.78492511810144     -2.38278375192821
  H   4.23118430099454      2.15117553056555      3.20012988801106
  C   0.00153552746885     -2.22956771767303     -0.98317734898428
  C   -6.08707773813184      4.51443268637446      0.38759755078865
  C   -8.43751321154137      2.47728088701324     -2.80217755235341
  C   -6.23050911174433     -4.53052647798354     -0.07639893818207
  C   -8.50754899678731     -2.19103162394991     -2.97467861550387
  C   8.43924817172048      2.47340269544201     -2.80254663669723
  C   -0.00209368417731     -4.32435872153000     -2.82223357501544
  C   1.20068891826010     -2.73665247952278     -1.46362162790734
  C   -1.20648549348968      3.91862037918306     -2.23360691312423
  C   -0.00209812255722      4.47647074494569     -2.64737519264010
  C   -2.46018344218209     -2.07585690343972     -1.04779903017825
  C   -1.19928155362594     -2.73353439226481     -1.46221816289844
  C   2.45835863847598      2.15187971002356     -0.97088092138259
  C   1.19805260626415      2.82574401901152     -1.36366650013568
  C   -2.46141576414549      2.15017793622172     -0.97195646014724
  C   -1.20126535120129      2.82435080843395     -1.36450614689115
  C   2.46299702956503     -2.08173717484359     -1.04857155502937
  H   4.96350714738170      3.52830200727091      3.24116889097733
  H   2.15207859412099      4.31278738497399     -2.58239692186365
  H   -2.15384280152400      1.82699310290111      2.17266303867612
  H   -0.00081727777829      1.43495969665520     -0.25136017393347
  H   -2.15616413334073     -4.15918553644446     -2.74940433685831
  H   2.15252543839501     -4.16553621361385     -2.75096390779351
  H   2.16704817246206      1.84300852530902      2.21091374145541
  H   0.00365971100575     -1.41373726217109     -0.27023632759226
  H   -6.27091201543098     -5.63064802703949     -0.16032589037538
  H   -9.10085506043448     -2.80446138638971     -3.67665648620951
  H   -4.22302202919062      2.15871762320373      3.16259556140502
  H   -9.00564121207808      3.15669668867358     -3.46291210834635
  H   -2.15614752684517      4.31048451808000     -2.58372719261147
  H   -6.04852687173527      5.61674275167362      0.43732872071381
  H   -0.00357578748563     -5.14816905122895     -3.52941908498252
  H   9.00844935758288      3.14993328826242     -3.46519677363307
  H   6.04809674549097      5.61304172118199      0.44314832783862
  H   6.27677657539284     -5.63144972228230     -0.14722331326063
  H   9.09315297993719     -2.80738189440741     -3.67604019875914
  H   4.38427438753319      0.11778007496179     -5.05774517972444
  H   -4.38308037186567      0.11664682750200     -5.05749187523826
  H   -0.00235406932066      5.33115862564105     -3.31688071060541
  H   -4.96199191964730      3.53241490841136      3.20063103261386
  H   10.76312349685609      2.90046369272561      1.40488237753218
  H   -1.63070506057930     -2.35949119868532      4.68685639806174
  H   -7.07914075399959      0.12432810124290     -2.99340983545893
  H   7.07588353722706      0.11874899137595     -2.99245698051274
  H   8.72150374697159     -0.05588818650302      2.14294985694603
  H   3.71461858941633      0.03600213920569     -1.75326182306966
  H   -8.72103153605157     -0.06215589650447      2.13749616846358
  H   -3.71511276870719      0.03904293568369     -1.76292739995866
  H   -8.06784685784102     -0.07995585791040      5.39765399148683
  H   8.04238085749030     -0.07573894611414      5.40516573496352
  H   10.76373651435982     -2.90338174646760      1.29589796689146
  H   -10.76414037423379      2.89613646819417      1.40720414993665
  H   -10.75986782356669     -2.91088928294359      1.29022186302516
  H   -3.71327188001590     -1.93437021856237      3.02278970672139
  Cu  -1.73306454569321     -0.24681701892744      3.51816181636997
  H   3.30467889152582     -2.08886843060327      2.92191975607864
  H   5.27761147072544     -3.79893798600605      2.99394614352769
  O   0.00102773767950      0.71503034681053      3.52290061145771
  O   -1.21889838504683     -1.50457959370237      4.86148926225950
  H   -5.17894742061032     -3.72832953149431      2.91157244408160
  H   1.60263714975169     -1.64288289566095      5.57287340157675
  H   -0.02726191018078      1.52340728418220      4.04965221907054
  Cu  1.76912670143436     -0.17377439430581      3.63782018078392
  O   1.17580504193097     -1.69293994591444      4.70690798942893
  H   0.01987151821752     -1.62850296206427      4.83595019542853
  O   4.65724999969648     -1.05614471320740      4.95988134646704
  H   5.12684574216223     -0.97938283514561      5.79645407034528
  H   5.00705505851953     -1.87753741603557      4.53314230543316
  H   -5.28892187489379     -0.17263880909152      3.42053564896049
  H   5.23480153001794     -0.17864097450922      3.42968211628225
  O   2.03848057372879      2.20951450952040      5.39725361887088
  N   2.15574866562583      1.01057162682746      5.52008470442162
  O   2.39807609673649      0.37610802923448      6.51913653047235
165
NO2 - modelC-2Cu(isoII-a) , E(r2SCAN3c/def2-mTZVPP)=-10418.623596800413 , E(M06L/def2-TZVPP)=-10421.040901613665
  Zr  -6.70965258474345     -1.91497693659914      1.78963761056262
  Zr  6.71538629784508      1.74063489520454      1.85127516746354
  Zr  6.70672094420423     -1.90254551910007      1.78584468661608
  Zr  -6.73016477941263      1.74463318608899      1.85017155072984
  Zr  -3.79982572454632     -0.05488686085821      1.01997134859977
  Zr  3.79448301450419     -0.05387952572515      1.02389334880106
  Zr  8.52977898456779      0.03472583810011     -0.63930682220215
  Zr  -8.52946420768297      0.03353494961274     -0.63974759422944
  Zr  5.62409334133548      1.86935386067548     -1.36744593656286
  Zr  -5.66239583555925     -1.77449820114589     -1.47725099844369
  Zr  -5.62823668529973      1.86862445019530     -1.36917705574649
  Zr  5.65838134593300     -1.77939485421963     -1.47462470493948
  O   -7.98144192658763     -0.02437895104730      1.52735593662556
  O   7.97669416849571     -0.02657443599180      1.53050164526241
  O   -5.03099319151262     -1.67297126728975      0.56639868727760
  O   4.99941613488539      1.65573004517829      0.69143164690649
  O   5.02687595873177     -1.68497336862462      0.57951501686171
  O   -5.00623582418246      1.64540441148943      0.68725103792287
  O   -5.49401610338173     -0.02984070307991      2.47952118767818
  O   5.47468182933488     -0.03695437245433      2.49432961720878
  O   4.45327497518640      0.03632767705944     -1.13540356274024
  O   -4.45088147264711      0.04051056524183     -1.14237905585576
  O   6.82359717341480      0.09106192116466     -2.06159988453156
  O   -6.82614878824500      0.09417654285446     -2.06552989440643
  O   7.28884081864457      1.64317325364033     -0.15132489897100
  O   -7.31863054204655     -1.59714586685812     -0.27765439953184
  O   -7.29471375646542      1.64856988897850     -0.15457410011985
  O   7.31588112181753     -1.59740781657056     -0.27223953177173
  O   -7.49222701469170     -1.17346597486955      3.80853594621003
  O   7.49328901020085      1.07477099657581      3.85052999430486
  O   9.99130803243422      1.39219401783954      0.32312598614222
  O   -9.99043398007672     -1.35820692467678      0.27190291745577
  O   8.86786802532675     -2.50870203113615      1.84018894985759
  O   -8.86698398748859      2.48298702954661      1.93364895818127
  O   7.49327401185511     -1.17167499087482      3.80858699113024
  O   -7.49246499580568      1.07316697044903      3.85066097646210
  O   -9.99073198080799      1.38980296289960      0.32342792879422
  O   9.99174800108412     -1.35604392316091      0.27149697581804
  O   -8.86644299370206     -2.51073401790023      1.84002096864969
  O   8.86741800273030      2.48484904061884      1.93355097535665
  O   4.90890992335510      1.21150099928180     -3.45117697370823
  O   -4.90797295712475     -1.03638301066594     -3.49312403106526
  O   -4.90821100145011      1.21044302058535     -3.45100002737702
  O   4.90860407964867     -1.03514497424794     -3.49328205317106
  O   -2.40378694883196     -1.23638411252789     -0.10168195760620
  O   2.40317398231666      1.28414290155626     -0.05697302761986
  O   -3.49886693087969      2.44088091869139     -1.62720608284324
  O   3.50302294363144     -2.35375009636651     -1.70601291514898
  O   2.40493592451949     -1.23221582737743     -0.11317912033247
  O   -2.40625099368459      1.28067715404887     -0.05960292179615
  O   3.49520898202364      2.44075604187750     -1.62860597927623
  O   -3.49621990991574     -2.33104494951913     -1.71613808010002
  O   6.48741506185296      3.92339754041099      1.44528836567377
  O   -5.48101700932370     -2.85492459081539      3.14214113228853
  O   5.07910862243075      2.58729538783589      3.38183143453072
  O   6.64847603864177     -4.02899062522083      1.01216439989677
  O   -6.49126167950237      3.92625590279754      1.44240494445286
  O   -3.07999461463942     -1.32273808457833      2.65762803651430
  O   -2.73842506849287      1.18265671803139      2.60072864406692
  O   -5.06992176431042      2.58082065644226      3.37316612208106
  O   -6.65740438071864     -4.03414644583830      0.99107698361251
  O   9.08258031429678      1.53684821429534     -2.27436585239112
  O   -9.13846735205363     -1.27839398275382     -2.37075507032445
  O   7.19889089688424      2.73882112426932     -2.67978365996619
  O   -7.28183430234741     -2.47737367619952     -2.89186637809833
  O   -5.71994098970484      3.99242944099728     -0.68768190871528
  O   5.76842686096249     -3.92438387182189     -1.06904414619948
  O   -7.20079258934753      2.74069249350553     -2.68263866559231
  O   7.27644275715180     -2.48094491417698     -2.88636886854705
  O   5.72329209854210      3.99244752079267     -0.68751916501295
  O   -5.75745426586944     -3.92054365804577     -1.08114349506203
  O   2.71448908296820      1.17197260024006      2.62667383377091
  O   -9.08547507321203      1.54011529366020     -2.27621014247574
  O   9.13380388745519     -1.28201461530742     -2.36772886321875
  O   2.96150807585560     -1.32203272468933      2.54138356363230
  O   5.55148283379326     -2.89488818914109      3.20890295965027
  C   -7.66459434308220     -0.06796243568809      4.36861687481983
  C   7.67847760050565     -0.06350980583489      4.36042820509832
  C   9.87578988920822      2.26962694659110      1.21720864019968
  C   -9.87409314043211     -2.26996297988338      1.13131357314026
  C   9.87509549296122     -2.26828317800732      1.13058882148280
  C   -9.87723266299030      2.26472534615618      1.21913411424207
  C   4.73491516462771      0.09813876090124     -4.00973695249864
  C   -4.73519643673456      0.09692189727221     -4.00983241035616
  C   6.08441973612764      4.51087627510518      0.39751444036780
  C   1.20329372740062     -3.78968360699113     -2.38193323596067
  C   1.20266916960087      3.92064998888867     -2.23211991241028
  C   -0.00167084466938      2.29354359431952     -0.91402705153960
  C   6.23232422662956     -4.53032139444403     -0.06104983367519
  C   8.50283785853615     -2.19330334870317     -2.97170412143668
  C   -1.20581919682694     -3.78783054167516     -2.38003095861450
  H   4.22175393259381      2.12243551123075      3.21101987707848
  C   0.00105427547908     -2.22981470717839     -0.98352335913567
  C   -6.08335721521574      4.51225003877827      0.39596060136267
  C   -8.43673947275968      2.47998625881407     -2.80042142164058
  C   -6.23416306295446     -4.53081580737778     -0.08025748593628
  C   -8.50828516990711     -2.19007771877691     -2.97512036741788
  C   8.43394428350523      2.47686628320506     -2.79936514832613
  C   -0.00209134195174     -4.32704226890206     -2.81916237378611
  C   1.20046978789080     -2.73667611395882     -1.46340611812866
  C   -1.20664926547531      3.91969529972479     -2.23215370385309
  C   -0.00215783746023      4.47774474760518     -2.64566048905072
  C   -2.46082882926978     -2.07678642604489     -1.04738576201078
  C   -1.19975678275159     -2.73517790804325     -1.46095125587509
  C   2.45784311544555      2.15139151976603     -0.97092382208122
  C   1.19800279809475      2.82537417583669     -1.36431611246693
  C   -2.46177483336381      2.14968833469496     -0.97151294035922
  C   -1.20154042888609      2.82433517436867     -1.36456899367104
  C   2.46257196409870     -2.08114143314274     -1.04861863984365
  H   4.91875885742485      3.51308075008881      3.15801836556953
  H   2.15203621759116      4.31410591799296     -2.58124939010564
  H   -2.10210156875279      1.78963781920870      2.19991035143624
  H   -0.00143839002587      1.43303625806582     -0.25483870974153
  H   -2.15637135688012     -4.16331983994318     -2.74546135415289
  H   2.15250714466859     -4.16712160705209     -2.74878071448206
  H   2.12241446082472      1.81483150133719      2.21390115222498
  H   0.00250528062714     -1.41266125958826     -0.27215181479231
  H   -6.27547578903599     -5.63095874917084     -0.16503629612629
  H   -9.10153997388629     -2.80220077317809     -3.67836249464305
  H   -4.20376908665018      2.15660493930795      3.14051830338202
  H   -9.00455247755117      3.15971352661983     -3.46119767860900
  H   -2.15637661540268      4.31235993813034     -2.58121682482565
  H   -6.04144055867036      5.61438872765562      0.44868155679640
  H   -0.00332059823319     -5.15157991613930     -3.52551405575179
  H   9.00184156729657      3.15454417748691     -3.46196746970985
  H   6.04521335240028      5.61302406666170      0.45066642508038
  H   6.26997590717188     -5.63110353848694     -0.13807435184858
  H   9.09469207785601     -2.80491511659441     -3.67638231644994
  H   4.38335372272781      0.11782603457288     -5.05744003993652
  H   -4.38412258091415      0.11666256797945     -5.05777518403562
  H   -0.00248184532235      5.33303811271797     -3.31441270807347
  H   -4.94956644023223      3.52465209284937      3.20765614041319
  H   10.76225001103715      2.90223932448065      1.40294056410055
  H   -1.62973009456692     -2.49041155145449      4.49764893532602
  H   -7.07869417553957      0.12508359596932     -2.99377142231724
  H   7.07348496287024      0.12069125898953     -2.99063568443374
  H   8.71956364801394     -0.05736800104346      2.14215655389187
  H   3.71330788426176      0.03562397540708     -1.75094233002316
  H   -8.72013106459043     -0.06210503329983      2.14367676830537
  H   -3.71560357368986      0.03936429208582     -1.76307439850146
  H   -8.01210402051709     -0.08083456692526      5.41688557514475
  H   8.05568096338261     -0.07550089798580      5.40048759532372
  H   10.76212799996924     -2.90649799847097      1.29228529168739
  H   -10.76534026818679      2.89322147396530      1.41017061167694
  H   -10.76155359729428     -2.90724119718565      1.29431091208438
  H   -3.74877437309943     -1.92690585498833      3.04266154193072
  Cu  -1.79940334678595     -0.25546438216293      3.62864535151946
  H   3.40011485310300     -2.09584771024227      2.91511366312418
  H   5.27509323809303     -3.79341706692569      3.00469885335004
  O   -0.03058963869636      0.69359938003155      3.66648633034134
  O   -1.23897022319460     -1.66289142418106      4.80456212035145
  H   -5.17999040649077     -3.73584403089967      2.89610658838219
  H   1.61718763693449     -1.69784240931013      5.53025593397612
  H   -0.00550863088331      1.27073018853658      4.43979509122937
  Cu  1.66421477848658     -0.29363516841662      3.48321850671787
  O   1.17638870583843     -1.76650665129383      4.67519019611790
  H   0.06829425244124     -1.75143254377426      4.80009761604512
  O   4.65171762892333     -1.06812648140641      5.01869950681795
  H   5.21729419252605     -0.98758650930112      5.79363613640225
  H   4.98101375340237     -1.87767632221278      4.55451396831930
  H   -5.27175212060966     -0.16449390241275      3.41172973704954
  H   5.22639704430980     -0.18044813465150      3.43372851015530
  O   -2.53969799074213      0.82147625605713      5.47912850346298
  N   -3.65490279517631      0.53345670958363      5.87242115241686
  O   -4.46171949812662     -0.19539589319083      5.35669230040370
165
NO2 - modelC-2Cu(isoII-b) , E(r2SCAN3c/def2-mTZVPP)=-10418.614458622274 , E(M06L/def2-TZVPP)=
  Zr  -6.71694726429580     -1.94790225829191      1.77291507257523
  Zr  6.72484281458068      1.75004584002654      1.84246260854492
  Zr  6.70674603098282     -1.89439043043920      1.79283927952491
  Zr  -6.73475958796062      1.73322246961618      1.85813686402410
  Zr  -3.81789720023082     -0.06414512462082      1.01061779469570
  Zr  3.80711918695659     -0.04502618350506      1.01284965845869
  Zr  8.52977841207540      0.03472580533249     -0.63930617675395
  Zr  -8.52946303370467      0.03353473317520     -0.63974757924644
  Zr  5.63087699849054      1.87116672549675     -1.37769291309218
  Zr  -5.66801930069360     -1.77946989357660     -1.48874878024172
  Zr  -5.63033286152510      1.87109222194734     -1.36589536264892
  Zr  5.65808121390122     -1.78087068231134     -1.47340264723012
  O   -7.98533216213247     -0.02963082509774      1.52498257153724
  O   7.98326426983016     -0.02277421032264      1.52976014730511
  O   -5.01915564448556     -1.71280940462597      0.56371052995681
  O   5.00941886543409      1.66209319950456      0.67342167279415
  O   5.02126587078019     -1.68224613386766      0.58201450291828
  O   -5.00606229280388      1.64235774156071      0.69705510151881
  O   -5.50262809911347     -0.05797231880732      2.47055655922242
  O   5.48846699008546     -0.02047305654582      2.47788727579991
  O   4.45501699947880      0.03740706494610     -1.14212315130524
  O   -4.45869671723700      0.03776773620967     -1.13867658235432
  O   6.82604658043814      0.08725439088756     -2.06515791229328
  O   -6.82843283769051      0.10117957497106     -2.06965512866730
  O   7.29831352239805      1.64811618518545     -0.16134149296752
  O   -7.31812695354659     -1.59829676060929     -0.29241642992335
  O   -7.29145528466331      1.64521865857605     -0.15027356757880
  O   7.31037204632543     -1.59258173392286     -0.26762694927831
  O   -7.49222699328485     -1.17346600626370      3.80853595687752
  O   7.49328898203271      1.07477102345280      3.85052991510641
  O   9.99130812814720      1.39219405514097      0.32312585375825
  O   -9.99043419124858     -1.35820692992777      0.27190296577410
  O   8.86786805220538     -2.50870208462315      1.84018886642218
  O   -8.86698407719144      2.48298699706042      1.93364902096053
  O   7.49327404478285     -1.17167498044808      3.80858691555116
  O   -7.49246504300984      1.07316700660492      3.85066092885391
  O   -9.99073218126129      1.38980316479131      0.32342795553585
  O   9.99174809112625     -1.35604391707070      0.27149691220152
  O   -8.86644307786845     -2.51073405490019      1.84002089962833
  O   8.86741806006932      2.48484903496286      1.93355095920984
  O   4.90891000819896      1.21150099030783     -3.45117708515649
  O   -4.90797303478566     -1.03638295881476     -3.49312405219285
  O   -4.90821105506303      1.21044298501132     -3.45100005977190
  O   4.90860399342617     -1.03514495939122     -3.49328207444559
  O   -2.40378700178393     -1.23638375266247     -0.10168209920952
  O   2.40317404248192      1.28414288034219     -0.05697311212837
  O   -3.49886702696588      2.44088091187546     -1.62720599747864
  O   3.50302304612378     -2.35375002274787     -1.70601296332828
  O   2.40493603592529     -1.23221595422138     -0.11317905584352
  O   -2.40625106985617      1.28067708692525     -0.05960297055923
  O   3.49520902563267      2.44075605247358     -1.62860595696621
  O   -3.49622012936076     -2.33104514035933     -1.71613795316163
  O   6.50680749721699      3.93455999723797      1.41306619233620
  O   -5.69875529911262     -3.03329742697732      3.12946555069350
  O   5.12488894132275      2.62306131724059      3.36848862976286
  O   6.63934300236356     -4.02179018643163      1.02801166238900
  O   -6.48770918587679      3.91629744378557      1.45839396387291
  O   -3.13118283774208     -1.26222929591008      2.69718834689381
  O   -2.70572017629446      1.15665750793850      2.60837992156578
  O   -5.07520955195213      2.55945182713183      3.38553725526856
  O   -6.72165298091831     -4.06400640294807      0.88413668287968
  O   9.09241627166837      1.52500730500077     -2.28071253883286
  O   -9.14911937334792     -1.26266211460609     -2.37394931831685
  O   7.21178431640435      2.72892334384373     -2.69487883841491
  O   -7.29550010640142     -2.45701686521821     -2.91565890095715
  O   -5.71845395306305      3.99098126468107     -0.67241214508953
  O   5.76546097463146     -3.92409415100450     -1.05624466804874
  O   -7.19618407070274      2.75105465657375     -2.67450843619950
  O   7.27266220686801     -2.48938351712135     -2.88034338306100
  O   5.73129972558889      3.99529917924905     -0.71552003602702
  O   -5.75813152384427     -3.92476083053112     -1.15627976289838
  O   2.84185099502327      1.26880682854950      2.61887726976943
  O   -9.08379517603671      1.55428355287700     -2.27018348414671
  O   9.13221171873435     -1.29285270527478     -2.36422036365268
  O   2.96186260031294     -1.25695516891388      2.59243371223424
  O   5.53090192095569     -2.86092394448364      3.21620422908170
  C   -7.67493430045200     -0.06980278698642      4.36351642888455
  C   7.68022299734844     -0.06270991902597      4.35938910368189
  C   9.87675222020285      2.26887954873293      1.21738765214071
  C   -9.87554941440727     -2.26787402933470      1.13372091936089
  C   9.87503773225589     -2.26808734412765      1.13088951083135
  C   -9.87734783750497      2.26421590394245      1.21939324882475
  C   4.73497313235804      0.09783554804313     -4.00984083736333
  C   -4.73590649666590      0.09732735774650     -4.01005611810741
  C   6.10068723192424      4.51809727172716      0.36556741082171
  C   1.20361434639653     -3.78990408145607     -2.38211981840288
  C   1.20279910126857      3.92230058918625     -2.23029007801535
  C   -0.00126284155828      2.29531903148739     -0.91108159447697
  C   6.22348991116893     -4.52682040668760     -0.04353779033206
  C   8.50007518850065     -2.20388927412307     -2.96614206898125
  C   -1.20532153283771     -3.78616130155479     -2.38286785505405
  H   4.25609480038250      2.18036074450890      3.16615791673651
  C   0.00148330919535     -2.23105832857810     -0.98198491907707
  C   -6.07965091527447      4.50625316993124      0.41427113405327
  C   -8.43364396732940      2.49346674698399     -2.79208336248830
  C   -6.28331098044149     -4.54679281711084     -0.18320938430995
  C   -8.52129453088885     -2.16776421921384     -2.99158561853355
  C   8.44637809353661      2.46428562317969     -2.81080095770753
  C   -0.00170071114877     -4.32583909611214     -2.82139213898054
  C   1.20081510116162     -2.73818279583325     -1.46213974970012
  C   -1.20633677555527      3.92042534547376     -2.23131726902335
  C   -0.00197830020681      4.47897111913198     -2.64442131872063
  C   -2.46079843901244     -2.07706343220119     -1.04995389282840
  C   -1.19919718361748     -2.73468206563597     -1.46221948842754
  C   2.45858201340572      2.15293062774636     -0.97072224330718
  C   1.19827089259340      2.82739747512705     -1.36201371032941
  C   -2.46145518831965      2.15024841458295     -0.97141067032320
  C   -1.20116661732244      2.82551983723164     -1.36311466063935
  C   2.46298491759632     -2.08242434858682     -1.04740110973426
  H   4.99204763106374      3.55928561440203      3.17152734550643
  H   2.15221822578492      4.31558096713617     -2.57949183612845
  H   -2.16319830902963      1.80056977356759      2.13346149411900
  H   -0.00055546384325      1.43522673530259     -0.25093985693586
  H   -2.15592610479282     -4.15982678192939     -2.75013292977372
  H   2.15285475669936     -4.16716073778348     -2.74910721014436
  H   2.21126322377634      1.87106153168326      2.20135347988550
  H   0.00411656623111     -1.41559040899288     -0.26856737089000
  H   -6.35091412646838     -5.64293328497113     -0.30071049271949
  H   -9.11802232906736     -2.77037921052404     -3.70014446690725
  H   -4.21397951852335      2.11492518723775      3.18643370018183
  H   -8.99941092350635      3.17706854030929     -3.45058039564322
  H   -2.15604764435391      4.31224669472058     -2.58138311974407
  H   -6.03511353487917      5.60802586666475      0.47215681437287
  H   -0.00285932052468     -5.14972066725823     -3.52849027796831
  H   9.01713642490604      3.13800464797875     -3.47504863136477
  H   6.06570284638009      5.62068413424208      0.41227187907985
  H   6.25587446754129     -5.62816248195769     -0.11452324169072
  H   9.09029254699595     -2.81850261949602     -3.66958874134161
  H   4.38286706145240      0.11785521629836     -5.05732244184190
  H   -4.38615264285463      0.11663001401910     -5.05840989021206
  H   -0.00236958549948      5.33410947854824     -3.31335860114744
  H   -4.93334608981199      3.49528220725935      3.19331596784350
  H   10.76346920732475      2.90034672252635      1.40508361869226
  H   -1.48155050210429     -2.38771829676420      4.69607638489712
  H   -7.08339723637443      0.13635988235746     -2.99703922581596
  H   7.07833509328368      0.11458323412532     -2.99360996334813
  H   8.72764260264386     -0.05090677578341      2.13963041616123
  H   3.71425378376836      0.03519189121867     -1.75654184808013
  H   -8.72659143592862     -0.07563703405470      2.13736418692938
  H   -3.72089425525954      0.03595031992433     -1.75658491002433
  H   -8.04084444937045     -0.07953286775548      5.40658728367084
  H   8.05959993137206     -0.07580018401771      5.39871061536652
  H   10.76219325272418     -2.90610883225957      1.29286088490952
  H   -10.76552435875099      2.89242996619795      1.41105814351056
  H   -10.76552856248662     -2.90005439166772      1.30228582074765
  H   -3.17158140139358     -2.22410179766292      2.66773542037643
  Cu  -1.57722075269236     -0.34778130522284      3.32248173661366
  H   3.43771277523851     -2.01571555401740      2.95844880772812
  H   5.23889887373505     -3.75572514695129      3.01723025987422
  O   0.08491325687376      0.66635661513817      3.43480168777623
  O   -0.84619049921288     -1.91231844061040      4.15100119876656
  H   -5.41660454513596     -3.92568337038532      2.90922040820323
  H   1.42176785167064     -1.20687706370309      5.83328019577221
  H   -0.01831755441803      1.57375772794516      3.74561702594101
  Cu  1.89377527568559     -0.10227503108288      3.70051371566497
  O   1.38903682510060     -1.53864109018449      4.92778920862629
  H   0.29832730031857     -1.75659697437728      4.65782480822479
  O   4.70943460085598     -0.93488755674720      4.97442057628885
  H   5.21457713814748     -0.80842370050662      5.78349789175235
  H   5.02378361169687     -1.79045891084592      4.59621248513272
  H   -5.23592055810789     -0.26721637282394      3.37495762566120
  H   5.24993975799386     -0.14733423214074      3.42600825611421
  O   2.38387980577185      1.07847509231346      5.49033366550494
  N   2.10973366307031      2.27012287846388      5.59004007249695
  O   1.47584777169177      2.93575596538204      4.81027717815017
82
model-HKUST, E(r2SCAN3c/def2-mTZVPP)=-6470.361887729407 , E(M06L/def2-TZVPP)=
  Cu  -0.00110450370070      0.00657286677877     -1.23355846441775
  Cu  0.00152160308131      0.01002752571450      1.21768697307794
  O   -0.04295800570254     -1.95084957392458     -1.13917105858717
  O   -0.03313793767529     -1.94678112328622      1.12254137046950
  O   1.95876898452794     -0.02425597245826      1.12468337680491
  O   1.95580903514109     -0.03773549264622     -1.13700692794669
  O   -1.95573048380292      0.04482827115955      1.12921499274544
  O   0.03602090765993      1.96780033669188      1.12533203589144
  O   0.04099982813741      1.96277073942324     -1.13639973353125
  O   -1.95804338430289      0.04636488209949     -1.13252135895565
  C   -0.05454163418449     -2.52475560594514     -0.00719813948687
  C   0.05506013543114      2.54121684035559     -0.00749589316332
  C   -2.53288487735483      0.05992408045579     -0.00172145416499
  C   2.53316153145191     -0.04982663844401     -0.00746105248186
  C   4.02507896142306     -0.10069745190796     -0.00894822594730
  C   -4.02519133256028      0.09779445332562      0.00023003805003
  C   -0.09868031807669     -4.01683786336563     -0.00454487436291
  C   0.09932755115505      4.03336121625522     -0.01070250850659
  C   -0.12001778761402     -4.71081422904379      1.20249556804982
  C   -0.16348291574171     -6.10561193238656      1.20402557887143
  C   -0.18536876611765     -6.80565005036871     -0.00062997177439
  C   -0.16441950453901     -6.10730576758242     -1.20891243579330
  C   -0.12119112088515     -4.71375689674972     -1.21381167058158
  H   -0.10367953071149     -4.17539519441252      2.14551925794567
  C   -0.18613604543880     -6.79487309672935      2.52082996214127
  H   -0.21921319576938     -7.88929778804591     -0.01977083416221
  C   -0.19020553496312     -6.90159851629778     -2.46501883612846
  H   -0.10514398500107     -4.16408625364950     -2.14732931628661
  O   -0.22384391934245     -8.14419503203395      2.40114429950699
  O   -0.17282048663923     -6.22881927264970      3.59046135483149
  H   -0.23653567573098     -8.49885722824609      3.30373549014029
  O   -0.17092053829553     -6.12297916802900     -3.57405652350448
  O   -0.22495293489115     -8.11053009551720     -2.50957139207013
  H   -0.18999731311407     -6.72638145217334     -4.33317422467322
  C   4.71945079176252     -0.13396561575884     -1.21561589672529
  C   6.11401497298539     -0.18470758915057     -1.21607354377662
  C   6.81345136043619     -0.20165150285802     -0.01109331503359
  C   6.11471357190895     -0.16928347353740      1.19679981248500
  C   4.72138699264042     -0.11904616070493      1.20065355110131
  H   4.18458435759602     -0.12124266948513     -2.15907907576461
  C   6.80384542390493     -0.22177303955402     -2.53254027638416
  H   7.89689572716593     -0.24101960536312      0.00847684060590
  C   6.90813551999610     -0.19178153078503      2.45309070525916
  H   4.17133533724194     -0.09497754685105      2.13372228930749
  O   6.12944549901016     -0.16107027195370      3.56262040852989
  O   8.11676207185707     -0.23325378616359      2.49927362735908
  H   6.73399081283259     -0.18089899642158      4.32078550699539
  O   8.15321981007375     -0.25792429878096     -2.41167414921315
  O   6.23799440610249     -0.22088145662250     -3.60203375717074
  H   8.50816390758981     -0.28072976258942     -3.31398442277038
  C   0.12518654013670      4.72678113897472     -1.21814254709448
  C   0.16870753863009      6.12160225370596     -1.21992717022028
  C   0.18621215557656      6.82221384310188     -0.01568508242233
  C   0.16076722838312      6.12445088284402      1.19298293244399
  C   0.11739903247892      4.73089499418498      1.19816897259898
  H   0.11228591001005      4.19106707909348     -2.16114580130123
  C   0.19611124041119      6.81058639344639     -2.53719892106138
  H   0.22004588153128      7.90586316809260      0.00263928695827
  C   0.18199125061458      6.91907704373066      2.44835326346945
  H   0.09784740247348      4.18154401865960      2.13174362812512
  O   0.15882800882228      6.14134620824004      3.55909210570424
  O   0.21640152031671      8.12793981775358      2.49369508852574
  H   0.17516356552551      6.74742535018130      4.31610954184013
  O   0.23388178873588      8.16006813663693     -2.41737565612457
  O   0.18645873555974      6.24398774269136     -3.60611222198149
  H   0.24984884351733      8.51437440923750     -3.32009179092301
  C   -4.72282170039946      0.12034858638101     -1.20479581936784
  C   -6.11783525308494      0.15705759207690     -1.20193578231100
  C   -6.81441714032466      0.17131479059426      0.00473060169720
  C   -6.11244461400454      0.14857045522214      1.21096753027358
  C   -4.71869776754447      0.11176251523754      1.21150687224812
  H   -4.19018713412807      0.11022605927255     -2.14955533771588
  C   -6.81133643422850      0.17937108370734     -2.51680275267138
  H   -7.89815149059224      0.19986354880405      0.02691682346835
  C   -6.90301483711902      0.16453945267412      2.46915956928103
  H   -4.16620622169532      0.09355133848436      2.14326531334133
  O   -6.12132992282007      0.14491645312079      3.57683703791810
  O   -8.11192616536092      0.19209953368712      2.51822745315404
  H   -6.72429942605646      0.15534475753557      4.33644439120607
  O   -8.16029978387043      0.21927955281738     -2.39258608810631
  O   -6.24852614689789      0.16385571494859     -3.58778761247893
  H   -8.51778097355409      0.23144087507509     -3.29410053527784
85
NO2 - modelHKUST(Cu..ONO) , E(r2SCAN3c/def2-mTZVPP)=-6675.439493293165 , E(M06L/def2-TZVPP)=
  Cu  0.19612625284672      0.05196850826219     -0.76948263397447
  O   1.74642580820713     -1.13281158195717     -0.48639384350026
  Cu  -0.05156097199989      0.00303491281229      1.68775700442916
  O   1.49315068768878     -1.19896064662946      1.75797163524233
  C   2.06898993912005     -1.52554104869552      0.67719866655052
  O   -1.58688275019987      1.19485546226397      1.46822953770127
  O   -1.37310071899150      1.23979034039564     -0.78181576903456
  C   -1.93556814425584      1.56824227897198      0.30720918219665
  C   3.23061871882033     -2.45717934335090      0.77809997847219
  C   -3.11530630807778      2.47803708181867      0.21287547897692
  O   1.36090652707928      1.61689908819163     -0.50267245312346
  O   1.14482720169876      1.54817097868912      1.74660901184361
  O   -1.00308179855394     -1.51277975935374     -0.76595307891749
  O   -1.22720080824030     -1.54982517914949      1.48221181607684
  C   -1.45633952631187     -1.99466001667424      0.31782961628533
  C   1.60011406054075      2.03973310744287      0.66947753009701
  C   -2.33759557677335     -3.19422131987846      0.20708548464485
  C   2.49960010335447      3.22474316806111      0.79300635418045
  O   0.43319281358013     -0.03729228213145     -2.96753292530599
  N   0.64042808572401     -1.06457498183545     -3.57925447532673
  O   0.76146060451250     -2.19448030237576     -3.22619507921211
  C   2.80365772778829      3.73913886492593      2.05084662128599
  C   3.64466747212897      4.84671112035970      2.16591981698061
  C   4.18113132062834      5.43897065145732      1.02457173267453
  C   3.87422489397760      4.92115356676437     -0.23492766281886
  C   3.03390204427866      3.81490345327236     -0.35346198875976
  H   2.39162917164931      3.28589604585160      2.94595885033597
  C   3.93560957060756      5.35433363644232      3.53277925282648
  H   4.83671319668593      6.29986800923922      1.09441424425721
  C   4.47301300785084      5.58887875933825     -1.41941206453878
  H   2.78976167565070      3.40693490027592     -1.32707525095277
  C   -2.90969121977698     -3.74761679121891      1.34973057121620
  C   -3.73228456993859     -4.86987224578431      1.24279165319021
  C   -3.98021359233677     -5.43931367646381     -0.00446424950347
  C   -3.40294087498934     -4.88374748343775     -1.14757607884076
  C   -2.58265811068594     -3.76140022243294     -1.04427417928126
  H   -2.72173197049649     -3.31362734074598      2.32589930106764
  C   -4.31773764538496     -5.41956582159969      2.49413751456753
  H   -4.61555216860520     -6.31207717514393     -0.10665915105955
  C   -3.69597872488785     -5.52964612815446     -2.45297778922231
  H   -2.12941970914693     -3.32459240142807     -1.92599728914878
  C   3.68151017160464     -2.87673351647891      2.02698713312738
  C   4.76594256624869     -3.75031832000036      2.11833886984101
  C   5.39614951776038     -4.20656039593489      0.96239698026892
  C   4.94025930251612     -3.78584344503663     -0.28807950133272
  C   3.85938386902578     -2.91056891814345     -0.38250452021064
  H   3.19670671038530     -2.53007787464052      2.93326696013745
  C   5.20717180993501     -4.16476812951902      3.47639516056149
  H   6.23862144004003     -4.88728410255753      1.01406086453898
  C   5.64383168156834     -4.30360504865401     -1.48978366380864
  H   3.49804826061798     -2.58012881269726     -1.34891652692765
  C   -3.54352459235042      2.93246169818764     -1.03539440258965
  C   -4.64486698244999      3.78289447965260     -1.12203188342483
  C   -5.31864573066063      4.18029036357995      0.03409987012982
  C   -4.88726327358664      3.72419781758615      1.27791753271210
  C   -3.78525620030651      2.87280196016114      1.36817126725286
  H   -3.01434908938656      2.61974801156709     -1.92762125283457
  C   -5.14504698481182      4.29751168281376     -2.42288051365966
  H   -6.17283958978579      4.84217522320761     -0.05578310172800
  C   -5.56532298474494      4.11393516761219      2.54247462688183
  H   -3.45791365582915      2.52398161763152      2.34163620488731
  O   -6.09697218567486      5.03418759023909     -2.54863076404834
  O   -4.41584425179998      3.85199786034724     -3.47614537304011
  O   -5.22795861770923      3.74140327574680      3.64295414761090
  O   -6.61726447802210      4.94282957197687      2.33406340580100
  O   5.12317227237260     -3.82406312099862     -2.64709264617634
  O   6.58011292637455     -5.06971988548266     -1.45941600338354
  H   5.64459285462563     -4.21902401949225     -3.36319013506183
  O   6.26547553108414     -5.01094467992510      3.44351760948778
  O   4.68939563784065     -3.79663338338612      4.50590486073328
  H   6.47567355202695     -5.22156026959371      4.36665427586937
  O   4.10600802403366      5.00706283052811     -2.58823383075170
  O   5.21003939123367      6.54738201391018     -1.36637937165948
  H   4.54414603437342      5.51089478678854     -3.29167872028839
  O   4.75972803226309      6.43042823361199      3.52354908272407
  O   3.49359683239516      4.87151411687641      4.55020825957640
  H   4.88779730396231      6.68425399861202      4.45086344436373
  O   -3.08305945048054     -4.90920399144242     -3.49216617581322
  O   -4.40147526084718     -6.50270445799923     -2.59372086381438
  H   -3.33419955169762     -5.40236994173341     -4.28864835360663
  O   -5.09889608413577     -6.50420862198283      2.26962057326741
  O   -4.12728985285607     -4.96150445838956      3.59751901189985
  H   -5.42991656512068     -6.78657562369515      3.13646997755808
  H   -4.81836690232841      4.24028370861691     -4.26850507486134
  H   -6.98887013246902      5.13772282213485      3.20851866721249
85
NO2 - modelHKUST1(Cu..NO2) , E(r2SCAN3c/def2-mTZVPP)=-6675.437850823613 , E(M06L/def2-TZVPP)=-6676.689463906666
  Cu  0.19270551205592      0.02959208611746     -0.76687089184695
  O   1.83492866638072     -1.01767692416477     -0.46658097789180
  Cu  -0.05635275666750     -0.00974729954246      1.68306697238872
  O   1.37168915081352     -1.34574375833749      1.71997615199116
  C   2.05653446651165     -1.53922888692153      0.66978805744011
  O   -1.46891952596495      1.32747621301970      1.48344343948943
  O   -1.48203874917557      1.06943198267607     -0.76086558037253
  C   -1.93187241349074      1.55244555484993      0.32399564801278
  C   3.22362995522083     -2.46095803572662      0.77402735842183
  C   -3.10693711927308      2.46449136516393      0.22185937815438
  O   1.21724947957622      1.68985892570375     -0.48600258030049
  O   1.27863059412736      1.41710464644741      1.75566826375984
  O   -0.85941202885730     -1.63632665353245     -0.74989033613342
  O   -1.37477187184417     -1.43486394537839      1.44042469735809
  C   -1.46463646279050     -1.99701593848415      0.30695866640770
  C   1.59602733065301      2.01377160090821      0.68218593222318
  C   -2.35526742472782     -3.18833577203862      0.20231464153342
  C   2.49105309980246      3.20060771688691      0.79845412884221
  O   0.20207554568539      1.15369990190382     -3.46173220840449
  N   0.40753572336018      0.07621053345641     -2.96680046648940
  O   0.71065477454605     -0.98130653554313     -3.45501720140447
  C   2.91987023046127      3.62774972534443      2.05265703060352
  C   3.75728516283110      4.73853803498949      2.16048706795236
  C   4.16335404268659      5.42191175349296      1.01612642158934
  C   3.72996752039141      4.99230118828364     -0.23929999563402
  C   2.89452857649651      3.88200088445411     -0.35127622171851
  H   2.60877946023017      3.10426551618326      2.95025320952525
  C   4.18618323155236      5.15095627966431      3.52323259187876
  H   4.81340449759419      6.28741397248789      1.08088557114128
  C   4.19085398675137      5.75735487656546     -1.42725691294507
  H   2.55273718682928      3.54216471705283     -1.32174561851091
  C   -3.02152711801035     -3.66043206291812      1.33044062236100
  C   -3.85154432405374     -4.77764384951315      1.23143853364678
  C   -4.01333820935916     -5.42218382487440      0.00671495823624
  C   -3.34391385095526     -4.94622948107149     -1.12197111831360
  C   -2.51464405804470     -3.82976886320770     -1.02727538932176
  H   -2.90102330811444     -3.16746048623574      2.28907323592918
  C   -4.54023179629187     -5.23840168311385      2.46621769815041
  H   -4.65310644487249     -6.29245997309046     -0.08906287014143
  C   -3.55199008356213     -5.66919920109801     -2.40377096773297
  H   -1.98974668946159     -3.45460094875205     -1.89784008726469
  C   3.59761886673277     -2.97293658181638      2.01390480685022
  C   4.69011804567760     -3.83565218787247      2.10918554313524
  C   5.40501888332374     -4.18765797985062      0.96616842871464
  C   5.02641414317881     -3.67363213904439     -0.27519620232120
  C   3.93705492033537     -2.80955477053420     -0.37420078028495
  H   3.04742797223190     -2.70655665779779      2.90994040940526
  C   5.04860125589611     -4.35084653487220      3.45723482250940
  H   6.25571673272209     -4.85783969444826      1.02106614715171
  C   5.82125227535455     -4.08213498301369     -1.46272548371118
  H   3.63494629864874     -2.40702020783313     -1.33381403039267
  C   -3.59890198826775      2.82438524295217     -1.03399201820307
  C   -4.69842293388887      3.67615849494276     -1.12726355329141
  C   -5.30624583717323      4.16844950781595      0.02894897645296
  C   -4.81051125149004      3.80689483258469      1.27998440690236
  C   -3.71009493770947      2.95456268598597      1.37747922935365
  H   -3.11970727518383      2.43940563291997     -1.92633085994046
  C   -5.26531844149421      4.09371090329335     -2.43611556850335
  H   -6.16058852403078      4.82944691438421     -0.06624007544131
  C   -5.41613089364221      4.30079186906769      2.54508490347934
  H   -3.33272466438925      2.67923370626661      2.35641880888824
  O   -6.21436008241957      4.83311627368427     -2.56681299564608
  O   -4.60186128269704      3.55336579604721     -3.48751138028506
  O   -5.01821408038717      4.01444306077997      3.65107428815764
  O   -6.47567806041753      5.11750821023026      2.32958267743852
  O   5.36926098803542     -3.52050786405095     -2.61065877139393
  O   6.76986172258074     -4.83271773901809     -1.42643145043434
  H   5.94558301973912     -3.84599165049597     -3.31958908035261
  O   6.12135851622113     -5.17834741336221      3.42878253749901
  O   4.45809259860466     -4.07146406459751      4.47549057282318
  H   6.27554000534835     -5.45856253021613      4.34445638416608
  O   3.70578263404576      5.25681615951978     -2.58990812650589
  O   4.91904588438628      6.72274428866055     -1.37943149727144
  H   4.05872952074428      5.81833126043203     -3.29758166142031
  O   4.99256811002439      6.23995237033041      3.50682478804465
  O   3.85993363784972      4.58724823978709      4.54269952858871
  H   5.21602643683533      6.42923836842499      4.43146631056989
  O   -2.85950861371566     -5.11863265260262     -3.43087813815692
  O   -4.25856739082496     -6.64296810275566     -2.53384522991421
  H   -3.05800401121236     -5.65598599033887     -4.21350455126899
  O   -5.30944048220538     -6.33358617081994      2.25412053059192
  O   -4.43571607532506     -4.70489607379545      3.54698528679588
  H   -5.71234849760456     -6.55486412268413      3.10820558883099
  H   -5.04193463890285      3.88263928364328     -4.28662808973461
  H   -6.79843701397536      5.38407977856006      3.20451472441394
155
NO2 - modelMOF808(iso1) , E(r2SCAN3c/def2-mTZVPP)=-6834.141641245044 , E(M06L/def2-TZVPP)=-6836.532046437294
  Zr  -6.72309968061426     -1.90046775520435      1.77626496881502
  Zr  6.73394179563539      1.76035628668153      1.83584222161447
  Zr  6.72331307413920     -1.90097341341808      1.77577272254215
  Zr  -6.73554441137010      1.75747397262656      1.83651250467534
  Zr  -3.80021306318876     -0.03410367670181      1.01292581010670
  Zr  3.79664736654990     -0.03225331116792      1.00822285836803
  Zr  8.52977902997327      0.03472592667263     -0.63930719070387
  Zr  -8.52946373359565      0.03353490229709     -0.63974816486428
  Zr  5.63492065742008      1.86595847442128     -1.38787532592354
  Zr  -5.65749509251179     -1.77496504221000     -1.47683962440810
  Zr  -5.63649093462065      1.86613656705615     -1.38686583870506
  Zr  5.65830415718836     -1.77618758273629     -1.47607542804316
  O   -7.98820310235581     -0.02219313231003      1.52537864484536
  O   7.98581400333395     -0.02079765569609      1.52529848357661
  O   -5.04338298589397     -1.66166575757166      0.56095097577596
  O   5.03311441498572      1.62668345535453      0.64893594777522
  O   5.04428098344545     -1.65868518251990      0.56253459709569
  O   -5.03218907517862      1.63084286902987      0.65100778519633
  O   -5.51311162696911     -0.06071892481928      2.46260638270930
  O   5.51016159988056     -0.05777614990747      2.46881631249952
  O   4.44165289182864      0.03901269915987     -1.15611190274956
  O   -4.44451412259690      0.04079585226335     -1.15234756392143
  O   6.82606632419459      0.08251906920760     -2.06476387297587
  O   -6.82664194216784      0.08242700438323     -2.06628048774900
  O   7.31403287048473      1.65936388148749     -0.17249062261423
  O   -7.32571864975600     -1.60312862766748     -0.27446305900504
  O   -7.31419010341606      1.65742890321324     -0.17210936412625
  O   7.32671208821966     -1.60361297015825     -0.27418593418143
  O   -7.49222697880956     -1.17346597921502      3.80853606296188
  O   7.49328901106272      1.07477099521014      3.85053002548316
  O   9.99130797936849      1.39219400766455      0.32312606532844
  O   -9.99043405751469     -1.35820689900443      0.27190312439295
  O   8.86786800493106     -2.50870208820397      1.84018891161066
  O   -8.86698403443816      2.48298708284107      1.93364894688966
  O   7.49327397394391     -1.17167500000729      3.80858707549721
  O   -7.49246502114346      1.07316698998440      3.85066103424188
  O   -9.99073204437449      1.38980302627153      0.32342808822083
  O   9.99174799903193     -1.35604391846909      0.27149710263653
  O   -8.86644302613198     -2.51073414989985      1.84002087680734
  O   8.86741801744945      2.48484905629966      1.93355099102615
  O   4.90891014569092      1.21150099005679     -3.45117705418125
  O   -4.90797272806232     -1.03638297472705     -3.49312391873897
  O   -4.90821130388376      1.21044297444852     -3.45100009681628
  O   4.90860385114949     -1.03514498081520     -3.49328195742871
  O   -2.40378699287215     -1.23638378611817     -0.10168199292744
  O   2.40317400448988      1.28414289504890     -0.05697303951199
  O   -3.49886690024890      2.44088111917841     -1.62720590323389
  O   3.50302308493841     -2.35375006830148     -1.70601300463032
  O   2.40493598444326     -1.23221585436515     -0.11317896599345
  O   -2.40625103209284      1.28067677004675     -0.05960308181439
  O   3.49520892560911      2.44075606370927     -1.62860594608052
  O   -3.49622013619527     -2.33104509753463     -1.71613800099318
  O   6.50127324634381      3.93327019682280      1.40187142004590
  O   -5.41800636330535     -2.84337932478976      3.12671736368689
  O   5.10198255508747      2.53381074900392      3.31471043584479
  O   6.65569874339941     -4.02772533231481      1.02699672237259
  O   -6.50772280231792      3.93417857934414      1.39816646252798
  O   -3.16230189481428     -1.64522253101725      2.56471961361163
  O   -3.03362255844614      1.08829151042704      2.69194297315310
  O   -5.10456239584135      2.55582810986822      3.30656004451905
  O   -6.65447750990212     -4.02867032989551      1.02011392309500
  O   9.09863806753479      1.51466803586000     -2.28963417688989
  O   -9.13452310119232     -1.29625448021734     -2.36744464403478
  O   7.21916187547405      2.71899404985414     -2.70824666021029
  O   -7.27342734257705     -2.49142508795250     -2.88208501530345
  O   -5.72909538688091      3.99053663973036     -0.72873221435026
  O   5.76602627137046     -3.92345401349340     -1.05016340516926
  O   -7.22074951391655      2.71807240818254     -2.70918327092874
  O   7.27383578025229     -2.48977153249201     -2.88256793536083
  O   5.72418346368495      3.98953204096618     -0.72553799294506
  O   -5.75599356221004     -3.92213873716588     -1.05341536505842
  O   3.02654560718669      1.09330224485139      2.67774981135324
  O   -9.09995008299424      1.51364830745628     -2.28964444715532
  O   9.13464111916052     -1.29459581510842     -2.36713253787719
  O   3.16028022977642     -1.61860670809814      2.59085947469654
  O   5.41201073347735     -2.83294050983083      3.12726062416120
  C   -7.67855207265607     -0.06562777605218      4.36329587585279
  C   7.68837652867415     -0.06385367516935      4.36024161505458
  C   9.87668377175156      2.27016048269745      1.21519163966700
  C   -9.87546834269100     -2.26952640391180      1.13042843590461
  C   9.87673045745056     -2.26747712649293      1.13016390920772
  C   -9.87651879870285      2.26734386049674      1.21597367858845
  C   4.73489830625676      0.09775312780383     -4.01023524652304
  C   -4.73438487411303      0.09662382376821     -4.00997200192012
  C   6.09544773987621      4.51512916565225      0.35361403664744
  C   1.20340777526491     -3.79475588802729     -2.37732997465183
  C   1.20274894111463      3.92579210661463     -2.22617030256384
  C   -0.00167575262762      2.29310006290209     -0.91582880326758
  C   6.22938093746222     -4.52977192001339     -0.04352449216461
  C   8.50239281958152     -2.20724515029134     -2.96612441249329
  C   -1.20582042370939     -3.79008592386160     -2.37715981983590
  H   4.22976868173211      2.03108941617743      3.09440930986337
  C   0.00160735128505     -2.23244530579266     -0.98089562143726
  C   -6.10372006578531      4.51603324588644      0.34937803441172
  C   -8.45571253052164      2.45379000990999     -2.82077269141940
  C   -6.22220449674145     -4.52948603206997     -0.04816477232421
  C   -8.50199123431231     -2.20908125984975     -2.96585336224986
  C   8.45429542399544      2.45525777575947     -2.81981285095616
  C   -0.00226383690423     -4.33097252073277     -2.81498992599830
  C   1.20104242646614     -2.74085499528974     -1.45974399319376
  C   -1.20676818393200      3.92553040699338     -2.22571034578855
  C   -0.00213428979061      4.48473486470328     -2.63723304551598
  C   -2.46055549141368     -2.07694978725842     -1.04575529872521
  C   -1.19957360162375     -2.73672676694788     -1.45894625641490
  C   2.45867851026825      2.15320477085742     -0.97086499951996
  C   1.19816480830106      2.82667593265183     -1.36333471807149
  C   -2.46207595345016      2.15203166807552     -0.97080260083079
  C   -1.20173181543678      2.82635243513484     -1.36299665891111
  C   2.46378861501006     -2.08498998129505     -1.04690975838847
  H   4.92327100849300      3.46854905324318      3.15605307148017
  H   2.15220496812979      4.32113345543000     -2.57296172356481
  H   -2.28986140754203      1.65313161453836      2.45267885933649
  H   -0.00158013373851      1.43015750191145     -0.26014699217817
  H   -2.15625265635214     -4.16498831840421     -2.74349185090188
  H   2.15234865984874     -4.17346119132229     -2.74359085406534
  H   2.29802496520177      1.67235849992807      2.42643198229258
  H   0.00298274596826     -1.41570905689532     -0.26921630393041
  H   -6.24802737330185     -5.63082498775816     -0.12079395508908
  H   -9.09257960395443     -2.82881087354337     -3.66469635736536
  H   -4.23787182322385      2.04663216212836      3.09026558946213
  H   -9.02904324792817      3.12808983245641     -3.48237499662228
  H   -2.15645332634941      4.32059190722523     -2.57220731923475
  H   -6.07501039714187      5.61891611521964      0.39180299354556
  H   -0.00391353798628     -5.15645915763767     -3.52021053291896
  H   9.02752873609113      3.13050076324485     -3.48048851769536
  H   6.06207294204662      5.61772116267350      0.39785316418090
  H   6.25863539074861     -5.63098304846208     -0.11570965386608
  H   9.09311446348012     -2.82647623288467     -3.66524424249496
  H   4.38180228339121      0.11797768175323     -5.05726269551858
  H   -4.38126401069185      0.11672349289723     -5.05702448834863
  H   -0.00234767143097      5.34348788819296     -3.30154321771579
  H   -4.92761740151187      3.48291742425070      3.10503218054246
  H   10.76144318463155      2.90471106259999      1.40088609869544
  H   -5.31788471496098     -0.10261989241271      3.40851214600322
  H   -7.08304574412770      0.10658177616801     -2.99375599960032
  H   5.32096447486022     -0.10457156647958      3.41313023395444
  H   7.08221404159752      0.10598155262017     -2.99234765529563
  H   8.73052008116589     -0.04626792088683      2.13478084996359
  H   3.70579162875573      0.03842869972530     -1.77590927693416
  H   -8.73089023714711     -0.04791143971766      2.13733380576682
  H   -3.70886567467788      0.03817770706489     -1.77239552888613
  H   -8.04793982941247     -0.07955847867833      5.40457396186149
  H   8.07306043110289     -0.07775813723084      5.39618286220918
  H   10.76304154015225     -2.90588921697158      1.29344063643752
  H   -10.76193375938192      2.90068568112665      1.40273898786260
  H   -10.76182236386819     -2.90783271890975      1.29408780251542
  H   -3.98036914741179     -2.18832914397653      2.83280999610094
  H   -2.80785320643500     -1.23291055224170      3.36395348789249
  H   -5.29140111505812     -3.78634309014523      2.97505524200072
  H   2.85083490856235     -1.15176087334128      3.37793107358090
  H   3.97749576066593     -2.16749456085920      2.85372954539221
  H   5.27921436435656     -3.77582012711623      2.98106383908880
  O   -4.65241680585371      0.12968747651861      5.42226926625237
  N   -3.54589528535569      0.00687895883283      5.85537357216947
  O   -2.53766578478808     -0.48261340813206      5.44475674437375
155
NO2 - modelMOF808(iso2) , E(r2SCAN3c/def2-mTZVPP)=-6834.141523568022 , E(M06L/def2-TZVPP)=-6836.529119175463
  Zr  -6.72258459554653     -1.90292599936128      1.77491745069251
  Zr  6.73289480592511      1.76024134721125      1.83653032705667
  Zr  6.72350511164251     -1.90161224168558      1.77561090690659
  Zr  -6.73319874835086      1.75961501848989      1.83703998779829
  Zr  -3.79693130555859     -0.03258399494214      1.01246474590083
  Zr  3.79584863020398     -0.03294976244316      1.01020329778780
  Zr  8.52977881501329      0.03472592658707     -0.63930719224457
  Zr  -8.52946394236801      0.03353489134487     -0.63974813703477
  Zr  5.63553130053657      1.86512666661859     -1.38697171497212
  Zr  -5.65725385715213     -1.77465480197783     -1.47619505563747
  Zr  -5.63740518920541      1.86558588253245     -1.38682356423984
  Zr  5.65872217073065     -1.77615865536150     -1.47554806829563
  O   -7.98465690768099     -0.02223037955006      1.52498011352826
  O   7.98530387589240     -0.02076175329993      1.52514991550612
  O   -5.04332131070546     -1.66056602645269      0.56280615012288
  O   5.03299639054402      1.62512048195212      0.64904856279048
  O   5.04470179490119     -1.65945904970880      0.56239401183390
  O   -5.03404929020452      1.62609909882082      0.65030678853148
  O   -5.51084696736507     -0.06014286684890      2.46979644303970
  O   5.51050659410282     -0.05963649426037      2.46910810335528
  O   4.44151835011215      0.03876937339800     -1.15581841798143
  O   -4.44386273185482      0.04079554624577     -1.15349264673077
  O   6.82631489380563      0.08255399146458     -2.06492290545393
  O   -6.82683851232714      0.08240410069159     -2.06616523283077
  O   7.31405571913685      1.65958396908221     -0.17219339411368
  O   -7.32588840471370     -1.60423952221532     -0.27513066852533
  O   -7.31491708744964      1.65875279636630     -0.17233060056537
  O   7.32729835879949     -1.60383765887864     -0.27454900034937
  O   -7.49222699869066     -1.17346598694859      3.80853604603069
  O   7.49328904050991      1.07477097035541      3.85053004791170
  O   9.99130803807606      1.39219397072850      0.32312610087194
  O   -9.99043401614833     -1.35820693493652      0.27190307136331
  O   8.86786802064879     -2.50870213677244      1.84018886481587
  O   -8.86698402929030      2.48298706596306      1.93364895701391
  O   7.49327398089319     -1.17167497983481      3.80858709105820
  O   -7.49246500532081      1.07316699272952      3.85066103586728
  O   -9.99073201138479      1.38980301087269      0.32342806774810
  O   9.99174804189827     -1.35604389628598      0.27149713381521
  O   -8.86644300540498     -2.51073408174909      1.84002093213972
  O   8.86741800208091      2.48484911855823      1.93355093456835
  O   4.90891014574472      1.21150099280014     -3.45117703703176
  O   -4.90797283321085     -1.03638298889805     -3.49312394077537
  O   -4.90821118265630      1.21044298318124     -3.45100005463106
  O   4.90860388319345     -1.03514497831128     -3.49328196302792
  O   -2.40378700714943     -1.23638389590290     -0.10168192362547
  O   2.40317401914609      1.28414285386001     -0.05697303478175
  O   -3.49886692127534      2.44088111261187     -1.62720590216105
  O   3.50302310983542     -2.35375011227759     -1.70601295689234
  O   2.40493596912504     -1.23221577918811     -0.11317905011777
  O   -2.40625098503377      1.28067683382579     -0.05960312854573
  O   3.49520894043351      2.44075606863370     -1.62860594176300
  O   -3.49622006182174     -2.33104503375366     -1.71613803868536
  O   6.49950390596712      3.93282281935250      1.40183901481041
  O   -5.41690441188505     -2.83949283212185      3.12712774303723
  O   5.09728296833056      2.53321099049618      3.31137155612533
  O   6.65719775308922     -4.02855861935224      1.02519608707348
  O   -6.50143141923923      3.93261484210701      1.40269280526038
  O   -3.16316118508083     -1.62253489741287      2.59534811277550
  O   -3.02682405475300      1.08587861386564      2.68094907856528
  O   -5.09872159012670      2.53352022762679      3.31283852187047
  O   -6.65352677312946     -4.02954040530415      1.02054456514809
  O   9.09849448347275      1.51509843621506     -2.28974152249829
  O   -9.13409593430385     -1.29618805462502     -2.36751147879806
  O   7.21892716440637      2.71949276028784     -2.70773809420340
  O   -7.27278098866666     -2.49116739169024     -2.88197852175910
  O   -5.72463749251838      3.98939339993029     -0.72481686610458
  O   5.76617718189250     -3.92360076949511     -1.05135138005344
  O   -7.22071896129562      2.71893509704608     -2.70842848278995
  O   7.27425867464370     -2.48927882495136     -2.88301738484251
  O   5.72156615620603      3.98896595665943     -0.72526703490537
  O   -5.75482682726923     -3.92208608301863     -1.05273505618624
  O   3.02623151570894      1.08386890697535      2.68025799872105
  O   -9.09966872855783      1.51373666934152     -2.28991658416622
  O   9.13503137780301     -1.29405300358431     -2.36745996927658
  O   3.16106454317894     -1.62472176579624      2.58935213988583
  O   5.41514934458673     -2.83641345123336      3.12707653721894
  C   -7.68743025020010     -0.06571883144316      4.36018465119007
  C   7.68822218544456     -0.06393576866061      4.36027927072142
  C   9.87652114845105      2.27032154377595      1.21507921432606
  C   -9.87545925610408     -2.26974810364174      1.13024420341261
  C   9.87681195000103     -2.26730016680846      1.13036482230930
  C   -9.87621312380653      2.26789895456476      1.21546024871718
  C   4.73525021342258      0.09773270191015     -4.01031211219635
  C   -4.73478047469038      0.09659882824843     -4.01014672368221
  C   6.09186381689850      4.51451158917256      0.35432725694952
  C   1.20342780952496     -3.79281092669348     -2.37961805014277
  C   1.20331738342187      3.94746858841845     -2.19504388949110
  C   -0.00158888425986      2.27854093916964     -0.93188311098719
  C   6.23040340338155     -4.53023794372574     -0.04520738306536
  C   8.50277902605498     -2.20670157411082     -2.96651101076119
  C   -1.20576335237958     -3.78823137536824     -2.37966498071847
  H   4.22793314940826      2.02257216959009      3.09672261528933
  C   0.00163745699160     -2.23341410518865     -0.98003298055700
  C   -6.09453846976300      4.51460905991599      0.35508502370920
  C   -8.45576600456406      2.45466806341598     -2.81998950703433
  C   -6.22104127056459     -4.53001987383013     -0.04795957628882
  C   -8.50144849043202     -2.20920192678592     -2.96561554879436
  C   8.45409806292766      2.45589431295576     -2.81942164805686
  C   -0.00220068182701     -4.32841103224977     -2.81821544097730
  C   1.20108864240113     -2.74068078929855     -1.46002856401525
  C   -1.20728674507506      3.94711495066877     -2.19474758833839
  C   -0.00210889652938      4.51660204627571     -2.59147745212690
  C   -2.46049549826486     -2.07724917951101     -1.04596532035086
  C   -1.19954626911748     -2.73660810767038     -1.45939665950604
  C   2.45986431720285      2.15196657975769     -0.97053736832512
  C   1.19846951898967      2.82566038098699     -1.36254548389610
  C   -2.46297714619787      2.15080641169082     -0.97083063305033
  C   -1.20191368192511      2.82522348412621     -1.36237353455356
  C   2.46398795842243     -2.08495154896020     -1.04683800146030
  H   4.90992555736879      3.46460925320252      3.14277389600271
  H   2.15299646791518      4.35412129103349     -2.52788257362678
  H   -2.29756680245100      1.66878115095458      2.43947477285814
  H   -0.00140439558563      1.40120626183649     -0.29481383033433
  H   -2.15614606765747     -4.16255528622587     -2.74670003234637
  H   2.15241909542963     -4.17084117966392     -2.74644629691783
  H   2.29828389951540      1.66798638406760      2.43746575326337
  H   0.00308857554773     -1.41886478559831     -0.26582626936291
  H   -6.24671143163109     -5.63129360873466     -0.12080173273397
  H   -9.09204198997766     -2.82939871447730     -3.66401404513913
  H   -4.22835287763455      2.02533435463556      3.09664273750888
  H   -9.02932968565980      3.12974989979175     -3.48056735840158
  H   -2.15714578587383      4.35347834912943     -2.52741945509654
  H   -6.05903897143798      5.61710363450846      0.40036475259301
  H   -0.00377126477964     -5.15248317202129     -3.52508147739739
  H   9.02727654578216      3.13151658864306     -3.47978413584420
  H   6.05598657400219      5.61699046053983      0.39944381506079
  H   6.25995251463877     -5.63141224439984     -0.11799882315276
  H   9.09356998422383     -2.82582940036257     -3.66568470231993
  H   4.38277844997132      0.11797721388092     -5.05758489558332
  H   -4.38226834867693      0.11670705641088     -5.05740104892678
  H   -0.00231873170862      5.39380316350913     -3.23126117280619
  H   -4.91363777555149      3.46564230784409      3.14574125349956
  H   10.76120360469179      2.90511150110942      1.40043701906930
  H   -5.32092073127934     -0.10607397390423      3.41399420810742
  H   -7.08351182304656      0.10590995117888     -2.99358875299892
  H   5.31993789248789     -0.10539591540693      3.41321301989254
  H   7.08257659718580      0.10606297661452     -2.99246298440185
  H   8.73005173089717     -0.04578787891696      2.13459847546503
  H   3.70673750053865      0.03713356363016     -1.77682597138117
  H   -8.72939020039064     -0.04780052669996      2.13441969616856
  H   -3.70990615437125      0.03750677282456     -1.77547048199648
  H   -8.07206836818623     -0.07964625145240      5.39615089712653
  H   8.07272480414757     -0.07776509456308      5.39629182198211
  H   10.76330149783452     -2.90537765088624      1.29400509574329
  H   -10.76120783740915      2.90212958652490      1.40117241839470
  H   -10.76165941283941     -2.90831071740831      1.29355128088966
  H   -3.98048291188000     -2.16896299637122      2.86011815222097
  H   -2.85270845457833     -1.15325302191620      3.38060424775122
  H   -5.28306160214512     -3.78187337550043      2.97878000979700
  H   2.85023909913976     -1.15629872086199      3.37501188716179
  H   3.97901125532323     -2.17075219487671      2.85430542309838
  H   5.28423020457693     -3.77959249729342      2.98114963648940
  O   -1.07246167391946      3.70397709825773      1.92428999119207
  N   0.02364091433744      4.14820981858379      1.75875164705850
  O   1.12977339788050      3.72101226494999      1.90152168276263
155
NO2 - modelMOF808(iso3) , E(r2SCAN3c/def2-mTZVPP)=-6834.143985264614 , E(M06L/def2-TZVPP)=-6836.533599289265
  Zr  -6.72155450245069     -1.90123675785405      1.77419120758367
  Zr  6.73344692510596      1.76065459276372      1.83629258755124
  Zr  6.72265785770698     -1.90004088538601      1.77471089003070
  Zr  -6.73387140302550      1.76028660960995      1.83666633317167
  Zr  -3.79528892858531     -0.02771871673343      1.01150872100848
  Zr  3.79424975048324     -0.02841866103227      1.00926760382544
  Zr  8.52977849154478      0.03472582549448     -0.63930736586171
  Zr  -8.52946382770823      0.03353501258105     -0.63974793959013
  Zr  5.63358597029102      1.86674212021834     -1.38782474307793
  Zr  -5.65638013348314     -1.77315133691058     -1.47636553241891
  Zr  -5.63565033311325      1.86725956975647     -1.38776401493659
  Zr  5.65789934767944     -1.77471341302310     -1.47590930997251
  O   -7.98480107166550     -0.02201026751787      1.52516138104133
  O   7.98556517068050     -0.02063099306326      1.52538177166976
  O   -5.04190084916671     -1.65621258117603      0.56330620225619
  O   5.03170672366539      1.62691000610155      0.65022632269048
  O   5.04340920033596     -1.65537371040434      0.56278403570083
  O   -5.03291079340097      1.62805774254667      0.65135606418440
  O   -5.50967725170144     -0.05716849712012      2.47053713321815
  O   5.50925749984948     -0.05691801321339      2.46992963720756
  O   4.44095018043627      0.03965603749562     -1.15631217277386
  O   -4.44333990157634      0.04177057644674     -1.15396960814906
  O   6.82572924812615      0.08300718521246     -2.06435215594625
  O   -6.82631052633490      0.08279375865793     -2.06566622572200
  O   7.31248811266238      1.65849704818870     -0.17163592759051
  O   -7.32501979015035     -1.60417124882107     -0.27450422652564
  O   -7.31351307456482      1.65781388450549     -0.17191857513667
  O   7.32650545351331     -1.60386008422119     -0.27402853167140
  O   -7.49222699941810     -1.17346599093494      3.80853602440151
  O   7.49328902096520      1.07477100681487      3.85053003652139
  O   9.99130809570964      1.39219407699610      0.32312611695871
  O   -9.99043404771481     -1.35820696195552      0.27190304989821
  O   8.86786802106192     -2.50870212685403      1.84018887489079
  O   -8.86698404489524      2.48298701945857      1.93364897485099
  O   7.49327400583587     -1.17167497918603      3.80858710310805
  O   -7.49246499489755      1.07316698691533      3.85066099775764
  O   -9.99073201694769      1.38980301582660      0.32342799751943
  O   9.99174809956088     -1.35604391126763      0.27149718141369
  O   -8.86644302465002     -2.51073408730912      1.84002092055420
  O   8.86741804927050      2.48484906002714      1.93355101352389
  O   4.90891017657560      1.21150099446258     -3.45117704146113
  O   -4.90797273937272     -1.03638299963205     -3.49312393454177
  O   -4.90821127217972      1.21044298297308     -3.45100010693571
  O   4.90860391521079     -1.03514497480188     -3.49328194925381
  O   -2.40378699834304     -1.23638392279088     -0.10168199160547
  O   2.40317401511925      1.28414284896265     -0.05697306465103
  O   -3.49886689391059      2.44088102878929     -1.62720596022659
  O   3.50302315252534     -2.35375006557744     -1.70601297692675
  O   2.40493599684178     -1.23221581100945     -0.11317899902960
  O   -2.40625103806515      1.28067692778339     -0.05960302991515
  O   3.49520897279478      2.44075607480925     -1.62860592678716
  O   -3.49622009219479     -2.33104504867410     -1.71613802272612
  O   6.50065169238773      3.93281461531175      1.40352190241359
  O   -5.40711666844427     -2.83609581413406      3.12192639175131
  O   5.09836928861710      2.53426065102378      3.31547237114305
  O   6.65637210749371     -4.02684137308850      1.02659456153100
  O   -6.50291608381257      3.93293932701751      1.40371958204332
  O   -3.16115920225098     -1.61386584471190      2.60809187233512
  O   -3.02284056237735      1.08544608032547      2.68581939865797
  O   -5.10040171505052      2.53554273533721      3.31641489265287
  O   -6.65258892128992     -4.02778803423431      1.02246328536017
  O   9.09779838739963      1.51530484945022     -2.28880492835026
  O   -9.13300759269616     -1.29664980746642     -2.36708334062505
  O   7.21826882879703      2.71955910681562     -2.70733518596369
  O   -7.27159144051925     -2.49169965591165     -2.88075689419785
  O   -5.72704145125097      3.99008396447395     -0.72399436510354
  O   5.76402934465077     -3.92227929183930     -1.04933061434115
  O   -7.22026347222452      2.71885797166231     -2.70829001235406
  O   7.27330698666426     -2.48954332561012     -2.88201262159640
  O   5.72403418188380      3.98963117510940     -0.72393805547801
  O   -5.75246414193428     -3.92068146120523     -1.05014736748121
  O   3.02120589874632      1.08242314656842      2.68460298091212
  O   -9.09910163866063      1.51370800646592     -2.28913949687226
  O   9.13410031019968     -1.29423671777917     -2.36704697745945
  O   3.15992113971495     -1.61720381932097      2.60196535998558
  O   5.40634198944996     -2.83372246423360      3.12195794770118
  C   -7.68775161291548     -0.06564615168429      4.36022929695040
  C   7.68855483016845     -0.06387978863173      4.36032684662884
  C   9.87672446171898      2.27009338513929      1.21532714153852
  C   -9.87545921031178     -2.26981109240741      1.13024042749173
  C   9.87679057725243     -2.26742610047925      1.13027757090770
  C   -9.87640734801697      2.26771282105611      1.21565821892059
  C   4.73490870233308      0.09780677693312     -4.01026830694087
  C   -4.73438129920820      0.09666240366273     -4.01008389334676
  C   6.09464550329382      4.51507721266170      0.35544151990011
  C   1.20388240867744     -3.83174920344919     -2.33227754703043
  C   1.20261438957341      3.92257666134722     -2.22946349690101
  C   -0.00156576837228      2.29110494242110     -0.91575725299764
  C   6.22927006419488     -4.52879437024036     -0.04365270963665
  C   8.50182046863353     -2.20703326544655     -2.96585707645109
  C   -1.20637547037221     -3.82722919762573     -2.33228295659800
  H   4.22680429488297      2.03268063127366      3.09928585065297
  C   0.00165129913455     -2.21426957357696     -1.00118904929199
  C   -6.09752638202501      4.51536793000174      0.35554097012163
  C   -8.45527896583572      2.45448800509250     -2.81968682865781
  C   -6.21979702847260     -4.52851244127000     -0.04592449220722
  C   -8.50026250596494     -2.20981603706937     -2.96484134016381
  C   8.45341793596279      2.45593183694934     -2.81890741745469
  C   -0.00229800319518     -4.38190850253880     -2.75173324684011
  C   1.20137415319351     -2.74458692010341     -1.45469568598305
  C   -1.20654635237762      3.92198147199158     -2.22949794862925
  C   -0.00210709489493      4.48075120422513     -2.64192187696108
  C   -2.46066553502388     -2.07716970670449     -1.04650365961736
  C   -1.19987185770355     -2.74056234247421     -1.45399866343689
  C   2.45819521191714      2.15287390915971     -0.97094959176439
  C   1.19779531947706      2.82503470451400     -1.36458637021757
  C   -2.46129251636560      2.15162803695465     -0.97139719635712
  C   -1.20117807693336      2.82432123468278     -1.36473621101403
  C   2.46414389565275     -2.08487173055451     -1.04739863109469
  H   4.91871083265595      3.46900727026862      3.15788333575955
  H   2.15210539395727      4.31764600291975     -2.57650894085055
  H   -2.27204951090676      1.64261164237252      2.45058545197453
  H   -0.00131638350922      1.43095358913828     -0.25650815550693
  H   -2.15677159647583     -4.21895200095886     -2.68091788489354
  H   2.15282718511299     -4.22712151743843     -2.68072542930319
  H   2.27090137251343      1.64002200628890      2.44877237253666
  H   0.00318522562359     -1.36272316259675     -0.33212261779368
  H   -6.24627449685789     -5.62974016011489     -0.11879466346474
  H   -9.09064714966320     -2.83022099722898     -3.66318636565403
  H   -4.22833477821392      2.03451330904465      3.10035044608699
  H   -9.02893374393889      3.12923168036029     -3.48046733313253
  H   -2.15622229175345      4.31659244732934     -2.57654523748865
  H   -6.06406738416984      5.61789337879684      0.40028252181056
  H   -0.00390981497667     -5.23281531182988     -3.42606838207424
  H   9.02663381375786      3.13127298475416     -3.47946039552116
  H   6.06069550889593      5.61757830027614      0.40024351237878
  H   6.25950055300479     -5.62992794471124     -0.11641263231852
  H   9.09248608489216     -2.82630890035370     -3.66495742929842
  H   4.38195489520375      0.11798939642237     -5.05732297184091
  H   -4.38127076243682      0.11672113882447     -5.05708199769843
  H   -0.00231851762580      5.33836681748795     -3.30770168933422
  H   -4.92152854414390      3.47033697496610      3.15818621094264
  H   10.76158310565070      2.90442373160516      1.40121144221673
  H   -5.32501323787444     -0.10082751920571      3.41583600373196
  H   -7.08254107123723      0.10617219520471     -2.99322984124699
  H   5.32406917044951     -0.10075095871238      3.41514651440315
  H   7.08162493930216      0.10637798932589     -2.99201408810179
  H   8.73015715504214     -0.04680417296988      2.13498132546996
  H   3.70491759815760      0.04116764527870     -1.77587480974812
  H   -8.72944876326484     -0.04870429084161      2.13466991626126
  H   -3.70822853500420      0.04163186664725     -1.77462923929340
  H   -8.07284850987913     -0.07963218638712      5.39596434388453
  H   8.07352949312187     -0.07774672511403      5.39610249514756
  H   10.76318423722500     -2.90565508605759      1.29372719141147
  H   -10.76153505698917      2.90156037965424      1.40182301489575
  H   -10.76163360260599     -2.90839913411239      1.29348181562048
  H   -3.97884682780577     -2.17690818493795      2.84631460726244
  H   -2.90385343288711     -1.13370602760926      3.40664255749306
  H   -5.28116547841294     -3.78081740768855      2.98197967882482
  H   2.89988787800974     -1.13888458777169      3.40075145096893
  H   3.97880411580861     -2.17849440203191      2.84159857402734
  H   5.28351465555829     -3.77929247016569      2.98497111293486
  O   -0.00234743208259     -0.00524685034265      1.94546165394958
  N   0.00045549148403     -1.08314733136295      2.46367316600153
  O   -0.00115579950357     -1.45681204522925      3.59658533410815
164
NO - modelC-2Cu , E(r2SCAN3c/def2-mTZVPP)=-10343.429439714902 , E(M06L/def2-TZVPP)=-10345.819243477001
  Zr  -6.70769915807451     -1.91124520771740      1.78859398169884
  Zr  6.71530916224724      1.74007851394584      1.85178518558241
  Zr  6.70675101495561     -1.90371455659839      1.78482876817298
  Zr  -6.72794936989272      1.74687742513103      1.84439262049969
  Zr  -3.79595570139826     -0.05556165779217      1.02403854908941
  Zr  3.79378466195970     -0.05371000571787      1.02476692049357
  Zr  8.52977911806051      0.03472581555759     -0.63930688653221
  Zr  -8.52946464819580      0.03353485745616     -0.63974726055900
  Zr  5.62406232989075      1.86918324384342     -1.36702983437589
  Zr  -5.66125499852502     -1.77432712428731     -1.47620824851126
  Zr  -5.62696393521893      1.86837577850858     -1.37001235847964
  Zr  5.65797298619298     -1.77921902137469     -1.47457740173219
  O   -7.98201261731234     -0.02383264295047      1.52722639318739
  O   7.97680287014073     -0.02685321089740      1.53033143254581
  O   -5.03265883762395     -1.67237210036577      0.56619115293699
  O   5.00007852193412      1.65513259531919      0.69158422455550
  O   5.02595397423702     -1.68661229285923      0.57979230847963
  O   -5.00562773592838      1.65069331732603      0.68469166528959
  O   -5.49828639672259     -0.02810137665720      2.47393931086378
  O   5.47509034367827     -0.03881022582587      2.49460831574604
  O   4.45326796773751      0.03641716303029     -1.13491743424690
  O   -4.45091089524159      0.04039156737847     -1.14092054771157
  O   6.82357422519932      0.09127860962442     -2.06153681926754
  O   -6.82555161172547      0.09304527014952     -2.06458553169744
  O   7.28909143342588      1.64326699765066     -0.15119878400873
  O   -7.31980631741135     -1.59774919114698     -0.27693129797843
  O   -7.29612069015342      1.65024255141011     -0.15694728668677
  O   7.31563027179082     -1.59749696927652     -0.27263644569680
  O   -7.49222702012876     -1.17346592538288      3.80853591310539
  O   7.49328900659122      1.07477099613064      3.85052999124298
  O   9.99130799551996      1.39219403171106      0.32312599072254
  O   -9.99043388689168     -1.35820689614124      0.27190281768752
  O   8.86786802319214     -2.50870204383400      1.84018893902881
  O   -8.86698393348659      2.48298707814840      1.93364883846663
  O   7.49327399869257     -1.17167498893481      3.80858700550988
  O   -7.49246497625766      1.07316691133153      3.85066096959679
  O   -9.99073192726933      1.38980291016785      0.32342791941993
  O   9.99174797317213     -1.35604389819068      0.27149698393919
  O   -8.86644297121013     -2.51073397782491      1.84002095320749
  O   8.86741799486910      2.48484903130073      1.93355099416003
  O   4.90890991304982      1.21150100202046     -3.45117697659250
  O   -4.90797287247314     -1.03638301115104     -3.49312407215936
  O   -4.90821096929155      1.21044303771053     -3.45100003435892
  O   4.90860407162363     -1.03514497054329     -3.49328205657474
  O   -2.40378700315501     -1.23638426853874     -0.10168183639925
  O   2.40317401065595      1.28414293458660     -0.05697298230912
  O   -3.49886690224395      2.44088095520242     -1.62720609372179
  O   3.50302293879527     -2.35375014562529     -1.70601289124110
  O   2.40493592790813     -1.23221575044846     -0.11317915270901
  O   -2.40625094289866      1.28067716633234     -0.05960294778619
  O   3.49520895112493      2.44075600371308     -1.62860598870551
  O   -3.49621986290972     -2.33104484110213     -1.71613816513566
  O   6.48751430312360      3.92314487476289      1.44599115619514
  O   -5.47742584795525     -2.84923210359936      3.15141643633104
  O   5.07831675566415      2.58600220943528      3.38116235740590
  O   6.65145386921199     -4.03066497811906      1.00687424289787
  O   -6.49086843509893      3.93021942026424      1.43668420199194
  O   -3.07755145208949     -1.34140552091143      2.63044622785967
  O   -2.74466728768603      1.17851506603959      2.61863006720894
  O   -5.08125535582151      2.58928705604658      3.37167674684367
  O   -6.65267602927407     -4.03266683757906      0.99891572079698
  O   9.08255363079708      1.53709102903626     -2.27432213046291
  O   -9.13787287090709     -1.28005729001733     -2.37028655212511
  O   7.19879398656028      2.73901915410118     -2.67973712415204
  O   -7.28076955543932     -2.47892796611426     -2.89031603182089
  O   -5.72113057573221      3.99434851394860     -0.69405660386103
  O   5.76820640694106     -3.92462342868559     -1.07286657748255
  O   -7.20142186581871      2.73819220662098     -2.68554946517502
  O   7.27672336057085     -2.47998118662848     -2.88731927352895
  O   5.72315855076389      3.99253327585261     -0.68678639453971
  O   -5.75823478967944     -3.92104403344186     -1.07606930241174
  O   2.71627199994877      1.17756928116291      2.62306185035709
  O   -9.08587160635526      1.53776184127477     -2.27717019143201
  O   9.13418857128004     -1.28151390872033     -2.36781072624484
  O   2.96082454908081     -1.31144174916126      2.54783363701627
  O   5.55965171843338     -2.90433970559215      3.20623366744567
  C   -7.67451942186522     -0.06733377265762      4.36390551133571
  C   7.67750799213944     -0.06360840823597      4.36070451682057
  C   9.87569354162197      2.26965890375015      1.21714735594117
  C   -9.87381880297224     -2.27029673500586      1.13084573911849
  C   9.87516227056114     -2.26808376001212      1.13081971574745
  C   -9.87684518245463      2.26557594039624      1.21833262304161
  C   4.73483221328412      0.09816014519674     -4.00967884790144
  C   -4.73482627156105      0.09685601204537     -4.00968076081678
  C   6.08433755426126      4.51068601876899      0.39831610823318
  C   1.20323286340784     -3.78802175072869     -2.38371971234641
  C   1.20259180204814      3.91914928826466     -2.23385757796269
  C   -0.00175768018467      2.29385264843303     -0.91344195970144
  C   6.23478942335062     -4.53114503537445     -0.06633821258320
  C   8.50306303814461     -2.19241854012623     -2.97231908294378
  C   -1.20584025127552     -3.78599322310295     -2.38165612721313
  H   4.22075362224595      2.12077671193884      3.20982390926863
  C   0.00108796259098     -2.22974937029608     -0.98330802197572
  C   -6.08398484545035      4.51520600498184      0.38904313193981
  C   -8.43716148271286      2.47731590154184     -2.80246916172468
  C   -6.22965496565150     -4.53026576620963     -0.07259655831249
  C   -8.50727476769569     -2.19199401089527     -2.97384461348214
  C   8.43382263777556      2.47705983078004     -2.79929048262221
  C   -0.00215232662615     -4.32477309990358     -2.82152212489686
  C   1.20042252564421     -2.73597821067698     -1.46404230867637
  C   -1.20668525438325      3.91846839542172     -2.23358838945009
  C   -0.00219025507320      4.47592296214365     -2.64788980914200
  C   -2.46062412025013     -2.07606819176577     -1.04717980644414
  C   -1.19968910889737     -2.73429776492041     -1.46153564083063
  C   2.45774871449968      2.15115881801104     -0.97100648292068
  C   1.19788226209384      2.82482528360224     -1.36482185768212
  C   -2.46179799161519      2.14967636073194     -0.97127776602508
  C   -1.20157493328379      2.82409915068716     -1.36474653594690
  C   2.46251191788418     -2.08091533063409     -1.04882475913356
  H   4.91761522859642      3.51144623489500      3.15619045480563
  H   2.15197347856834      4.31185533398094     -2.58378226316920
  H   -2.12349496131578      1.79959512348681      2.21557170744356
  H   -0.00162436202811      1.43436031828181     -0.25293097054392
  H   -2.15641312244268     -4.16048669273759     -2.74802752798276
  H   2.15244283958139     -4.16490026528921     -2.75115100531085
  H   2.12778757486443      1.82373119025751      2.21038638917159
  H   0.00251017331850     -1.41341784385061     -0.27099918152869
  H   -6.26696836975833     -5.63082541714347     -0.15412016749015
  H   -9.10027390393593     -2.80484430824017     -3.67671878879191
  H   -4.21783930250074      2.14126767328447      3.17739830395782
  H   -9.00554869310309      3.15633595146330     -3.46355725904160
  H   -2.15641044444710      4.31051843116330     -2.58334623320357
  H   -6.04265262692070      5.61746193246261      0.44066393065216
  H   -0.00347337531648     -5.14877763398023     -3.52851364854965
  H   9.00169753050572      3.15476093950618     -3.46193202229207
  H   6.04503762887173      5.61284350207588      0.45180116081822
  H   6.27425628586083     -5.63178127848167     -0.14518726636961
  H   9.09500816088387     -2.80370383752058     -3.67725404314785
  H   4.38315949789641      0.11780549809715     -5.05736096830860
  H   -4.38329487376765      0.11666324457824     -5.05747385227462
  H   -0.00248700437277      5.33055278840885     -3.31750546102570
  H   -4.93979394847314      3.52216627223802      3.16543739157220
  H   10.76209662180166      2.90243733546427      1.40274884581805
  H   -1.67204112870539     -2.39725921887263      4.69635454836951
  H   -7.07771180485869      0.12347815845222     -2.99294514367191
  H   7.07315976496547      0.12086486986091     -2.99064337885232
  H   8.71937375695795     -0.05806113976180      2.14230514589327
  H   3.71314682397582      0.03591537094710     -1.75027820841412
  H   -8.72460970435610     -0.05793150286457      2.13886129810498
  H   -3.71491665377285      0.03847684525588     -1.76078821706913
  H   -8.04082655749339     -0.08075477840441      5.40676757217700
  H   8.05306367599102     -0.07546003667807      5.40138426688731
  H   10.76243003721804     -2.90590036851367      1.29294470380630
  H   -10.76444157966179      2.89534278035833      1.40782186121269
  H   -10.76088106667529     -2.90843843940407      1.29304903075916
  H   -3.74124837747538     -1.96695188586182      2.98639593181190
  Cu  -1.77274019003574     -0.26748923631752      3.57611271864561
  H   3.37065013726352     -2.10831553975890      2.90329753432100
  H   5.28167034904374     -3.80130368383242      2.99760084305951
  O   -0.03482191744326      0.72117847233947      3.65815715232010
  O   -1.25775809360832     -1.54984221591269      4.90098377077761
  H   -5.19954523706130     -3.74051657146551      2.91514872522528
  H   1.63983631710579     -1.72410440469427      5.48904000778746
  H   -0.01460390987187      1.24141753571642      4.47110905197315
  Cu  1.65305031566607     -0.28186860318994      3.47553466799748
  O   1.13944267164954     -1.74286313480686      4.66479691865921
  H   0.02841364827518     -1.68599943508490      4.84961470648749
  O   4.64722909193475     -1.09049343729832      5.02135469249660
  H   5.21951734748480     -1.01730288305182      5.79211268330728
  H   4.97664738018674     -1.89330514234205      4.54532006678606
  H   -5.26758523239804     -0.13912859174794      3.41008339092909
  H   5.22303202162456     -0.18478092367298      3.43230050064400
  N   -4.12841427656617     -0.19478821638238      5.22037188455017
  O   -4.28100758910069     -0.91212351085546      6.10246780958985
164
NO - modelC-2Cu (iso2) , E(r2SCAN3c/def2-mTZVPP)=-10343.427425094449 , E(M06L/def2-TZVPP)=-10345.814984058119
  Zr  -6.70778669415949     -1.91670863950469      1.78638403560820
  Zr  6.71748502903377      1.74065664346556      1.85001200923665
  Zr  6.70793427257915     -1.90340336071500      1.78511700190460
  Zr  -6.72951160796719      1.74882790864609      1.84638609507197
  Zr  -3.79078360674063     -0.05389744805403      1.02686632104887
  Zr  3.79514093349117     -0.05294680934770      1.02447637052819
  Zr  8.52977905148209      0.03472587155174     -0.63930671009960
  Zr  -8.52946439064682      0.03353491367152     -0.63974720626377
  Zr  5.62493820832951      1.86907876339811     -1.36837810874584
  Zr  -5.66052226454480     -1.77293375703261     -1.47626443169626
  Zr  -5.62794323126282      1.86689818928618     -1.36944265488405
  Zr  5.65749270920137     -1.77924521268363     -1.47488808395723
  O   -7.97696489692425     -0.02462969859956      1.52689544169576
  O   7.97785486607131     -0.02655449242174      1.53035697873789
  O   -5.03280101860642     -1.66705312367974      0.56910944048690
  O   5.00136462897420      1.65515079264512      0.68966525425053
  O   5.02370124420703     -1.68548346216020      0.58178270590076
  O   -5.01042618966943      1.64322480205714      0.68787435819007
  O   -5.48912827660895     -0.02648158493361      2.48853344776039
  O   5.47555859485504     -0.03626236202595      2.49390613950445
  O   4.45342371817621      0.03633605491204     -1.13524844735411
  O   -4.44973929872523      0.04068338224997     -1.14085282009430
  O   6.82395470730225      0.09048981112343     -2.06241666268519
  O   -6.82567974642462      0.09331792977922     -2.06461351808707
  O   7.29051376194668      1.64389284858010     -0.15307964548595
  O   -7.32021699350936     -1.59963095987194     -0.27905458923147
  O   -7.29795513864665      1.65187232400577     -0.15725152708373
  O   7.31406931543780     -1.59625322035022     -0.27228266587944
  O   -7.49222701236523     -1.17346597840951      3.80853589721571
  O   7.49328901138086      1.07477100628969      3.85052998195174
  O   9.99130800665501      1.39219400279612      0.32312593683651
  O   -9.99043394436229     -1.35820687996137      0.27190283686232
  O   8.86786799892077     -2.50870201987411      1.84018896874018
  O   -8.86698396568521      2.48298707692100      1.93364887506673
  O   7.49327402794754     -1.17167498823902      3.80858699008386
  O   -7.49246500005212      1.07316695779379      3.85066096130566
  O   -9.99073194301101      1.38980291625311      0.32342788731202
  O   9.99174798868023     -1.35604393853299      0.27149692548954
  O   -8.86644300896944     -2.51073402747687      1.84002092676652
  O   8.86741801938753      2.48484903121134      1.93355098474089
  O   4.90890991153229      1.21150097649198     -3.45117700277132
  O   -4.90797290930487     -1.03638300502579     -3.49312406552194
  O   -4.90821097046892      1.21044302439145     -3.45100004689204
  O   4.90860404643391     -1.03514497106029     -3.49328205052209
  O   -2.40378696204689     -1.23638409154736     -0.10168198850891
  O   2.40317396870408      1.28414264636783     -0.05697322948110
  O   -3.49886689989139      2.44088087844622     -1.62720611156400
  O   3.50302290547223     -2.35375011997805     -1.70601285522336
  O   2.40493595964661     -1.23221573015294     -0.11317915504173
  O   -2.40625100103256      1.28067723130407     -0.05960287045917
  O   3.49520899294414      2.44075620206644     -1.62860583700927
  O   -3.49621989038249     -2.33104497693785     -1.71613808229411
  O   6.49378385343141      3.92477964389188      1.43818180277183
  O   -5.48641227575314     -2.85219490749171      3.14937384776623
  O   5.08637660218457      2.59411632297534      3.37320749761907
  O   6.65379644147561     -4.03015791178821      1.00340801866149
  O   -6.49560671640739      3.93032487524308      1.43446973717905
  O   -3.05721917275304     -1.30694881380483      2.64024626493194
  O   -2.75427483600713      1.21347597966181      2.61217794330601
  O   -5.08837262944509      2.59106306327984      3.37074749755057
  O   -6.65414613375868     -4.03478358617021      0.99311651860342
  O   9.08461645593963      1.53449201394024     -2.27517713609203
  O   -9.13713804929941     -1.27963400921405     -2.37078851648428
  O   7.20125684233360      2.73651598658535     -2.68249177308043
  O   -7.27951130879998     -2.47758658254092     -2.89172826360285
  O   -5.71891228234314      3.99232843365268     -0.69361843683337
  O   5.76587863002901     -3.92396566432055     -1.07406273240005
  O   -7.20154483160542      2.73733470008311     -2.68569351643426
  O   7.27541182978814     -2.48097276074561     -2.88700434914042
  O   5.72446455489224      3.99206240398221     -0.69286689531969
  O   -5.75421489139210     -3.91987337319879     -1.07882804762231
  O   2.73459542549487      1.20471427466228      2.62911377193161
  O   -9.08633574726395      1.53714160332009     -2.27768659603656
  O   9.13365303790500     -1.28398104458489     -2.36675529621048
  O   2.95210487662409     -1.28839457027087      2.55921308131825
  O   5.56840794004590     -2.91079266413571      3.20378624653672
  C   -7.68449475539412     -0.06716514967944      4.36108726731052
  C   7.67571799688363     -0.06355040220844      4.36140625064668
  C   9.87603682741014      2.26925840051427      1.21748158470093
  C   -9.87351275233976     -2.27114467201149      1.13001208930417
  C   9.87538281720517     -2.26769469063363      1.13126995887448
  C   -9.87674585094652      2.26596551318155      1.21782077509911
  C   4.73500154091489      0.09813280355737     -4.00977505040139
  C   -4.73491225951336      0.09687992007813     -4.00974246360112
  C   6.08957297827185      4.51128205916546      0.39076403975777
  C   1.20321675486737     -3.78558819510084     -2.38655429266955
  C   1.20257483342601      3.91696472936707     -2.23651797314692
  C   -0.00165154289428      2.29383195300453     -0.91316125991609
  C   6.23529331464170     -4.53072442366234     -0.06878701034945
  C   8.50200858953212     -2.19397314529164     -2.97184837233818
  C   -1.20574901478633     -3.78279914873347     -2.38506684698939
  H   4.22351419106622      2.14618745591119      3.17693595172474
  C   0.00119172132380     -2.22892475785695     -0.98404896133020
  C   -6.08719389596035      4.51444809720057      0.38714276434808
  C   -8.43736489850657      2.47672423448318     -2.80268693701850
  C   -6.23084478142547     -4.53087401293511     -0.07891762510267
  C   -8.50625509829511     -2.19147191970857     -2.97435528925491
  C   8.43611300508463      2.47410571177045     -2.80141169925657
  C   -0.00219437715565     -4.32121675409690     -2.82562625962776
  C   1.20038007878860     -2.73485912897551     -1.46535011733549
  C   -1.20656799386310      3.91570970090751     -2.23691968983948
  C   -0.00217906028732      4.47276455351746     -2.65190827357999
  C   -2.46048712671624     -2.07536090609337     -1.04778860506617
  C   -1.19949039879377     -2.73262811674235     -1.46316078595173
  C   2.45780150461436      2.15125415793119     -0.97114552704421
  C   1.19788764012377      2.82432846985795     -1.36534312827847
  C   -2.46163224630507      2.14933465065305     -0.97192555444750
  C   -1.20136325709818      2.82286548961211     -1.36609126935222
  C   2.46242115603229     -2.08073466495984     -1.04914134471337
  H   4.94600091956491      3.52793359838075      3.17027161993478
  H   2.15199077812935      4.30933598907311     -2.58671999446352
  H   -2.14540621603625      1.84497947698337      2.20647188204881
  H   -0.00158894400130      1.43588154993730     -0.25063136162003
  H   -2.15639737803167     -4.15703972127255     -2.75149033176512
  H   2.15240013953513     -4.16150812949440     -2.75501574604066
  H   2.13984381945449      1.84483354275883      2.21545317888084
  H   0.00267653986922     -1.41425558824343     -0.26981979757864
  H   -6.27243059073170     -5.63093722246296     -0.16404440126469
  H   -9.09946278956883     -2.80498611894758     -3.67647872664009
  H   -4.22091813863102      2.15569393698055      3.16049567781851
  H   -9.00562337098049      3.15600132415437     -3.46360048954520
  H   -2.15631093539089      4.30659109809741     -2.58792115563694
  H   -6.04935992190068      5.61689092501500      0.43642134652403
  H   -0.00361969905752     -5.14430554678120     -3.53367444948120
  H   9.00453464806428      3.15073188569937     -3.46468967923553
  H   6.05270473440202      5.61364148644841      0.44189319982961
  H   6.27523071300603     -5.63128520913236     -0.14832414128663
  H   9.09348004436389     -2.80518664174495     -3.67723418335530
  H   4.38361846876031      0.11780180602533     -5.05752810709956
  H   -4.38351070494640      0.11664686402649     -5.05756676260721
  H   -0.00252216463826      5.32616977297971     -3.32307267066578
  H   -4.95823370268536      3.53078899127813      3.19041870106666
  H   10.76276216227398      2.90128147017188      1.40391168171917
  H   -1.72233683743546     -2.26643911216561      4.83345870982841
  H   -7.07793880968767      0.12371980603609     -2.99294668718627
  H   7.07387700625372      0.12045459116855     -2.99141173983748
  H   8.72000594209823     -0.05648955997833      2.14291904174446
  H   3.71323121224926      0.03608765710384     -1.75052694563549
  H   -8.72018087853895     -0.06215735254873      2.13763167614852
  H   -3.71476521806946      0.03956755942957     -1.76191643937832
  H   -8.06664423788303     -0.07998647437756      5.39796576449073
  H   8.04791941966690     -0.07557858066397      5.40319615886824
  H   10.76299071638103     -2.90479776325555      1.29423280481213
  H   -10.76375990706928      2.89670185099247      1.40652372551023
  H   -10.75994526172294     -2.91052807364973      1.29051032255671
  H   -3.69606787977411     -1.93982278036346      3.02001488277178
  Cu  -1.74467210227939     -0.21933468555346      3.55415506596632
  H   3.33671745329725     -2.09942567371477      2.90957807901168
  H   5.28003518614437     -3.80323882833236      2.99036002317709
  O   -0.02126329804981      0.77729059488305      3.63052686591025
  O   -1.26104258522673     -1.42748387363030      4.95250269867546
  H   -5.18299000642636     -3.73398417758365      2.90974577071183
  H   1.62302634297062     -1.67303677343478      5.48298492071145
  H   0.00531264500954      1.29374510989692      4.44613695676951
  Cu  1.66274274495025     -0.24183775523197      3.49992900581416
  O   1.11971735435784     -1.71750237896543      4.66055733590732
  H   0.01106014137336     -1.61786074313132      4.86839769797930
  O   4.66162016421867     -1.10314007002247      5.00985814558494
  H   5.21334361110318     -1.02977707839244      5.79529552767994
  H   4.99892260246173     -1.90635311416025      4.53898174685254
  H   -5.28448161374896     -0.17324625100047      3.41960084589248
  H   5.22786251608086     -0.18461126506569      3.43268948823017
  N   2.34145733970535      1.16791793064753      5.70824544845570
  O   3.38194427269515      1.58830914966567      5.96024588286142
165
CO2 - modelC-2Cu (iso1), E(r2SCAN3c/def2-mTZVPP)=-10402.126361130191 , E(M06L/def2-TZVPP)=-10404.544652121367
  Zr  -6.70661023930341     -1.91622922807740      1.79080484758598
  Zr  6.71602711644629      1.74161996130726      1.85080352239937
  Zr  6.70575931931269     -1.90197736293041      1.78654881508354
  Zr  -6.72955431651890      1.74416101753929      1.84792369558004
  Zr  -3.79563979722253     -0.05576195625130      1.02299448191069
  Zr  3.79300139152842     -0.05146787758889      1.02420424610758
  Zr  8.52977916168189      0.03472584663205     -0.63930695890714
  Zr  -8.52946438934990      0.03353496630644     -0.63974764936479
  Zr  5.62489782026732      1.86903571826432     -1.36843778777809
  Zr  -5.66181850449264     -1.77386399371112     -1.47668731428687
  Zr  -5.62862025060016      1.86834233008622     -1.36855785900943
  Zr  5.65707293251185     -1.77930270320433     -1.47353795473373
  O   -7.97949701165071     -0.02466046934113      1.52731064287656
  O   7.97603338842008     -0.02638313138234      1.53053365320271
  O   -5.03064672538688     -1.67001446780240      0.56835036211475
  O   5.00158686265053      1.65474643394930      0.68989154911666
  O   5.02421142627517     -1.68462672981705      0.58225458821618
  O   -5.00880341044543      1.64630479157125      0.68838255948312
  O   -5.48926076109350     -0.03010263838526      2.48637025731031
  O   5.47320617898578     -0.03700803252129      2.49592896380780
  O   4.45305137247144      0.03647308251471     -1.13531773645611
  O   -4.45113062634548      0.04096368733946     -1.14127473319959
  O   6.82358895130900      0.09032585991695     -2.06166619178259
  O   -6.82627862769423      0.09448843541521     -2.06541397858651
  O   7.29034512330325      1.64396373402755     -0.15248663908422
  O   -7.31804743486351     -1.59696082527766     -0.27777232144303
  O   -7.29662151404771      1.65019157712573     -0.15543792519532
  O   7.31393217346539     -1.59671521671799     -0.27104743870471
  O   -7.49222703145348     -1.17346596195142      3.80853594075294
  O   7.49328898637519      1.07477099299762      3.85053000917605
  O   9.99130799362567      1.39219400490102      0.32312600789647
  O   -9.99043394475108     -1.35820692039590      0.27190291596999
  O   8.86786801103947     -2.50870202398048      1.84018895481743
  O   -8.86698398399471      2.48298702720544      1.93364895757891
  O   7.49327401623525     -1.17167498240256      3.80858699893571
  O   -7.49246497447870      1.07316695208368      3.85066099778338
  O   -9.99073193831200      1.38980295102816      0.32342793271835
  O   9.99174795780415     -1.35604392072587      0.27149700860918
  O   -8.86644297709125     -2.51073401410713      1.84002097954924
  O   8.86741799254062      2.48484903280114      1.93355098297149
  O   4.90890991681631      1.21150100429871     -3.45117696495573
  O   -4.90797292186273     -1.03638301588883     -3.49312401251768
  O   -4.90821100876803      1.21044302209648     -3.45100002304735
  O   4.90860407794106     -1.03514498249000     -3.49328204276174
  O   -2.40378696696327     -1.23638405300960     -0.10168198473080
  O   2.40317397784923      1.28414294958760     -0.05697296292572
  O   -3.49886691048272      2.44088093642043     -1.62720604684542
  O   3.50302292827677     -2.35375005431881     -1.70601297010185
  O   2.40493592499933     -1.23221590889528     -0.11317903691757
  O   -2.40625098483947      1.28067711029133     -0.05960297004425
  O   3.49520897694789      2.44075603131524     -1.62860602822979
  O   -3.49621988823388     -2.33104498143934     -1.71613805352292
  O   6.49006437377448      3.92414340474001      1.44176106369222
  O   -5.48486567989557     -2.85457697496277      3.14650106644041
  O   5.08693270191246      2.59038071384945      3.38123141442348
  O   6.64814955892525     -4.02869919225037      1.01303804862817
  O   -6.49214801021242      3.92682732798896      1.44228454670045
  O   -3.03292541911916     -1.30599544551855      2.63264794468661
  O   -2.76041708831732      1.22554887231176      2.60320587463050
  O   -5.07156111959817      2.58518339134234      3.37644650757289
  O   -6.65519304014115     -4.03419549591541      0.99060859331153
  O   9.08375029978119      1.53474980113159     -2.27524258475630
  O   -9.13852179594789     -1.27788298689628     -2.37074794322984
  O   7.20052017865299      2.73719976662667     -2.68163893218093
  O   -7.28172340017439     -2.47671247896155     -2.89210131586219
  O   -5.72041980939502      3.99304120864492     -0.68754970053574
  O   5.76689674130415     -3.92433416561475     -1.06761002769201
  O   -7.20085849078789      2.74011418649501     -2.68356876567270
  O   7.27471610881575     -2.48225712198397     -2.88495297804370
  O   5.72395337775347      3.99215845382675     -0.69026735069280
  O   -5.75599769086281     -3.91993479765144     -1.08174000494919
  O   2.73407999961633      1.19831514922080      2.62036888192719
  O   -9.08594816889327      1.54012641509151     -2.27645719502734
  O   9.13273280584631     -1.28407501801168     -2.36680727596595
  O   2.94431239960043     -1.30054273102830      2.55343666270532
  O   5.55057489258268     -2.89610859570415      3.20884027250282
  C   -7.66930584569738     -0.06785712472519      4.36657143346152
  C   7.67769124659574     -0.06337190696189      4.36070417794675
  C   9.87575511792070      2.26970239292974      1.21706378656729
  C   -9.87356088235535     -2.27059370958881      1.13068782335968
  C   9.87505657757797     -2.26823153151325      1.13071598023806
  C   -9.87716471097440      2.26481861974319      1.21897120354217
  C   4.73479161531158      0.09808072434249     -4.00969226298998
  C   -4.73502160618752      0.09688780197930     -4.00972383939810
  C   6.08667538856147      4.51117444701124      0.39403418947165
  C   1.20326968710133     -3.78767754910660     -2.38427864204804
  C   1.20261226430703      3.91686506384669     -2.23676992129068
  C   -0.00164371512321      2.29367967931002     -0.91350319231239
  C   6.23178669457768     -4.53013950722318     -0.06006838555328
  C   8.50122753833668     -2.19512946799711     -2.97051737309849
  C   -1.20577342364397     -3.78494114945999     -2.38273493791992
  H   4.22684327586436      2.12940153059087      3.20736921047034
  C   0.00113177569101     -2.22957348207706     -0.98355711563571
  C   -6.08409917389858      4.51297932465065      0.39583873163463
  C   -8.43685021537888      2.47951441783831     -2.80114518997083
  C   -6.23272888122898     -4.53054485914726     -0.08109759102511
  C   -8.50807170548149     -2.18939105749111     -2.97529430847458
  C   8.43544240144367      2.47481818725470     -2.80076046710602
  C   -0.00216094615044     -4.32392807013139     -2.82257581065346
  C   1.20043113947789     -2.73599493665184     -1.46418930345372
  C   -1.20652753076869      3.91558549965820     -2.23716856885393
  C   -0.00213056285635      4.47263301687040     -2.65220967457455
  C   -2.46066658461933     -2.07563512160894     -1.04753342635947
  C   -1.19960198489384     -2.73366092903810     -1.46215939769159
  C   2.45773020475455      2.15114178134995     -0.97133175565781
  C   1.19788188793624      2.82414833642960     -1.36572284893520
  C   -2.46163961695682      2.14913286061037     -0.97210267005542
  C   -1.20134705959771      2.82277689788630     -1.36635657713829
  C   2.46237183797876     -2.08111047085688     -1.04872948447581
  H   4.93046345042716      3.51864032367189      3.16529513248409
  H   2.15201417207773      4.30900836277313     -2.58725557727768
  H   -2.15931066955551      1.86093271433496      2.19183891538724
  H   -0.00155145961840      1.43555360958486     -0.25123036032032
  H   -2.15640816417391     -4.15931158698783     -2.74908423014784
  H   2.15242852825100     -4.16456977921844     -2.75180704482446
  H   2.14665330429047      1.84694890544070      2.20970307289601
  H   0.00247339165479     -1.41361878717994     -0.27084657313059
  H   -6.27475864732946     -5.63061757708615     -0.16652770070776
  H   -9.10136657418367     -2.80128352793018     -3.67874958511546
  H   -4.20616056533002      2.17071896683748      3.11389858973724
  H   -9.00452996598328      3.15896667580906     -3.46236633195994
  H   -2.15628972699546      4.30664462886493     -2.58791505623032
  H   -6.04224723243150      5.61511734729207      0.44864541642719
  H   -0.00358189135265     -5.14761894502721     -3.52992033994427
  H   9.00382044353555      3.15200494765299     -3.46346783722646
  H   6.04851417169209      5.61339322239690      0.44626199782326
  H   6.27013528865190     -5.63089193986677     -0.13729770442393
  H   9.09266595374702     -2.80714733789835     -3.67520473392735
  H   4.38301847721126      0.11782843598666     -5.05732038101620
  H   -4.38363128482218      0.11667097927927     -5.05758272857716
  H   -0.00246513131487      5.32608564616229     -3.32330343824446
  H   -4.96527163338570      3.53220428506907      3.21866768930218
  H   10.76209542566495      2.90252811762881      1.40263064740437
  H   -1.77710832826073     -2.16264296692328      4.95323611140870
  H   -7.07825759640119      0.12554633156943     -2.99378984616432
  H   7.07329876706651      0.11931908573532     -2.99076631750003
  H   8.71857730308500     -0.05712578618374      2.14259850612880
  H   3.71307116630020      0.03563306538379     -1.75086040905211
  H   -8.71898329566842     -0.06290979176714      2.14257999571814
  H   -3.71607658848761      0.03956110215684     -1.76224593905638
  H   -8.02545343837783     -0.08077696643294      5.41228056492522
  H   8.05357419827889     -0.07547881011625      5.40122283133382
  H   10.76220145485082     -2.90630845581261      1.29246548390560
  H   -10.76524005685488      2.89353989199791      1.40964153564545
  H   -10.76055727023586     -2.90900956717931      1.29222885105311
  H   -3.67655275940963     -1.91731556377965      3.03824572277574
  Cu  -1.72896949489546     -0.20750266153819      3.53245819072870
  H   3.37549451597689     -2.08169694622352      2.91937679542572
  H   5.26974413251534     -3.79189718574944      2.99874117630008
  O   -0.01343105984219      0.79566636127597      3.61873891142964
  O   -1.29913214243497     -1.32722249801326      5.02347765917849
  H   -5.16715913159162     -3.72807523883278      2.89518316133121
  H   1.62353917283810     -1.68189293383366      5.49704707368114
  H   -0.01967738705625      1.29748779442260      4.44424879967778
  Cu  1.65494126598641     -0.23893706713823      3.47562643535466
  O   1.08828659569212     -1.66334940595859      4.69487172896477
  H   0.01415659071656     -1.54886432495244      4.93064156935442
  O   4.63867357477082     -1.09106692126212      5.02717480329792
  H   5.20992318041542     -1.01669191916110      5.79856513940606
  H   4.97153658293038     -1.89167927010563      4.54929403706827
  H   -5.28529264069744     -0.16199896511878      3.42207562915076
  H   5.22130489182724     -0.17952730079255      3.43369413037302
  O   -2.79877529968572      1.62818964734340      5.97914081982051
  C   -3.62258684781519      0.85290412741078      5.71166372569269
  O   -4.45981576126163      0.08336124629123      5.45705096535783
165
CO2 - modelC-2Cu (iso2)  , E(r2SCAN3c/def2-mTZVPP)=-10402.122997664639 , E(M06L/def2-TZVPP)=-10404.541061696222
  Zr  -6.70713960175271     -1.91816379338593      1.78556695945756
  Zr  6.71663902325501      1.74222166539901      1.84997851427363
  Zr  6.70490672002886     -1.90078120974216      1.78759780471448
  Zr  -6.72698648107906      1.74657678066748      1.84850436730236
  Zr  -3.78726928052895     -0.05532761234056      1.02933807941877
  Zr  3.79209441871909     -0.05317818142208      1.02395864051254
  Zr  8.52977844886791      0.03472579700993     -0.63930616311924
  Zr  -8.52946313633464      0.03353464665810     -0.63974742456075
  Zr  5.62404769849903      1.86984477084534     -1.36750643524563
  Zr  -5.66039938051305     -1.77251805699826     -1.47620113166960
  Zr  -5.62621400590524      1.86670413622372     -1.36754736845242
  Zr  5.65744484568068     -1.77888187903182     -1.47371594604775
  O   -7.97550615723509     -0.02548451362079      1.52707966844623
  O   7.97652798855130     -0.02625345088738      1.53081924034205
  O   -5.03291816932428     -1.66674233115677      0.56967779524968
  O   4.99985631890445      1.65565174457037      0.69117973125201
  O   5.02438661601587     -1.68340252821480      0.58143421770204
  O   -5.00686137161839      1.64184958556468      0.69217316363771
  O   -5.48468259635776     -0.02897939111741      2.49262465853082
  O   5.47191326568227     -0.03395592221744      2.49509196947580
  O   4.45281515007908      0.03659099885906     -1.13532620370921
  O   -4.44895015966669      0.04046662141301     -1.13932758092326
  O   6.82338038635370      0.09069402612485     -2.06136902901549
  O   -6.82482929548105      0.09430927822164     -2.06368208646614
  O   7.28962647035126      1.64333735480463     -0.15200946397207
  O   -7.32071321942780     -1.60060869644361     -0.27982407868231
  O   -7.29498407207119      1.65029684639215     -0.15475042890463
  O   7.31402093262460     -1.59648756646055     -0.27075030616366
  O   -7.49222701685625     -1.17346598420141      3.80853594727220
  O   7.49328897466887      1.07477103207745      3.85052989539904
  O   9.99130811552851      1.39219407350098      0.32312582875161
  O   -9.99043416878215     -1.35820684495680      0.27190294688757
  O   8.86786804398280     -2.50870205866101      1.84018887905859
  O   -8.86698406636198      2.48298703692664      1.93364898270785
  O   7.49327403876326     -1.17167497812045      3.80858691377767
  O   -7.49246502805215      1.07316698921916      3.85066093751997
  O   -9.99073217322506      1.38980314638945      0.32342794074544
  O   9.99174808205120     -1.35604393307578      0.27149690525932
  O   -8.86644307101308     -2.51073410654517      1.84002084684367
  O   8.86741806736070      2.48484899985740      1.93355099241553
  O   4.90890996011851      1.21150099976094     -3.45117707688360
  O   -4.90797300092820     -1.03638295040930     -3.49312406142094
  O   -4.90821105459604      1.21044298982717     -3.45100006579273
  O   4.90860404891720     -1.03514496825591     -3.49328209153856
  O   -2.40378698479925     -1.23638367947889     -0.10168216183802
  O   2.40317404343770      1.28414299174179     -0.05697307892859
  O   -3.49886699236947      2.44088091198664     -1.62720599662750
  O   3.50302301064983     -2.35374994299216     -1.70601301376317
  O   2.40493606051116     -1.23221609622220     -0.11317898048979
  O   -2.40625108053383      1.28067707989382     -0.05960296471434
  O   3.49520902929667      2.44075600063593     -1.62860600064180
  O   -3.49622014345887     -2.33104518654033     -1.71613792268243
  O   6.49139893273359      3.92272596672090      1.44364958909238
  O   -5.48820117745757     -2.85625596375278      3.14842273913425
  O   5.07677551314985      2.57849718151337      3.37956571426374
  O   6.64459861245170     -4.02709562206137      1.01716336209022
  O   -6.49109308403555      3.92738093063628      1.44159157870003
  O   -3.05018095673324     -1.32018254744963      2.63416524172159
  O   -2.72540857866539      1.18753774496068      2.61499683191310
  O   -5.07875940258188      2.58528679676239      3.37524210974775
  O   -6.65506677993042     -4.03573411035832      0.99118641827598
  O   9.08287920214410      1.53559372400506     -2.27483782064413
  O   -9.13695242405727     -1.27720168998732     -2.37164623156508
  O   7.19950959085975      2.73814443241850     -2.68023579829483
  O   -7.27984044000196     -2.47590247266046     -2.89257711792069
  O   -5.71681777177486      3.99130308320601     -0.68725903321921
  O   5.76709677762299     -3.92388189305880     -1.06523994877630
  O   -7.19855846828200      2.73959844839420     -2.68219692231141
  O   7.27498619526082     -2.48253692624149     -2.88437661853400
  O   5.72276363299815      3.99151369716842     -0.68724427338594
  O   -5.75389072492155     -3.91952887831111     -1.08008742459415
  O   2.71379755396793      1.19157446490724      2.62233886583302
  O   -9.08391557458067      1.53986540038319     -2.27588733393600
  O   9.13281973200332     -1.28374008091975     -2.36701314204743
  O   2.94293792711137     -1.30880648653276      2.54321836424774
  O   5.54421432388312     -2.88617495229326      3.21151825432639
  C   -7.68580384313873     -0.06733975402273      4.36068528963277
  C   7.67851455875912     -0.06346224821872      4.36039384893785
  C   9.87589235090550      2.26951832253427      1.21728965685014
  C   -9.87332154856514     -2.27154744325895      1.12959255370616
  C   9.87483813426894     -2.26854361481349      1.13040604770113
  C   -9.87645865269671      2.26622261152775      1.21775975450099
  C   4.73486934201542      0.09815699899827     -4.00970297579392
  C   -4.73486561500279      0.09693643614432     -4.00971810756196
  C   6.08371325845026      4.51025174265622      0.39805075066569
  C   1.20323993626125     -3.78634560003263     -2.38572973917980
  C   1.20267978450784      3.92132144720310     -2.23121819669633
  C   -0.00158588780258      2.29190001001676     -0.91614986091060
  C   6.22893647661381     -4.52913862200454     -0.05604005694930
  C   8.50144421762922     -2.19521408505998     -2.97020486652863
  C   -1.20577962712468     -3.78351076305434     -2.38441743998226
  H   4.22464313390342      2.12430215031211      3.15711565890458
  C   0.00121216126095     -2.22932981726169     -0.98390887456225
  C   -6.08273438812247      4.51254358754277      0.39456928841805
  C   -8.43452270846002      2.47969102916605     -2.79979477299819
  C   -6.23162054672338     -4.53117468139425     -0.08109050870931
  C   -8.50640290600009     -2.18948436569172     -2.97516023572588
  C   8.43437123444509      2.47576746804530     -2.79993862552005
  C   -0.00217798696342     -4.32226611868932     -2.82446501690312
  C   1.20046238835651     -2.73539663963984     -1.46482800626040
  C   -1.20664010883464      3.91958783397354     -2.23211644590247
  C   -0.00216795928022      4.47827531144132     -2.64478677287022
  C   -2.46047921812981     -2.07550372514589     -1.04782599239432
  C   -1.19953454358012     -2.73294820701496     -1.46297944647402
  C   2.45781067905213      2.15149023904782     -0.97123226440687
  C   1.19801906749050      2.82477956338340     -1.36503954704160
  C   -2.46148103274688      2.14911015540149     -0.97196961838885
  C   -1.20141996390021      2.82305703044157     -1.36602044980004
  C   2.46242920137622     -2.08081667728523     -1.04889695948366
  H   4.91635395130169      3.51455636804442      3.20109246545056
  H   2.15204168419185      4.31569611069810     -2.57928614741704
  H   -2.12405652909483      1.83318168954967      2.22109463669007
  H   -0.00160437163016      1.43001539633508     -0.25890000972233
  H   -2.15639293463123     -4.15777729474698     -2.75089984406649
  H   2.15242825704503     -4.16317692189547     -2.75324842994859
  H   2.13272713265715      1.84062426928530      2.20281484282982
  H   0.00269538466275     -1.41413507647758     -0.27034648080482
  H   -6.27408255370104     -5.63110473139250     -0.16733394446302
  H   -9.10001803417502     -2.80281449231947     -3.67707669691942
  H   -4.21387576340724      2.14647890748645      3.16924553244648
  H   -9.00226159505344      3.15996096751095     -3.46008673321704
  H   -2.15634554364142      4.31242182364961     -2.58103187851766
  H   -6.04284217793937      5.61478310470034      0.44578137343283
  H   -0.00356061182810     -5.14525311125374     -3.53262479413180
  H   9.00245117742494      3.15305176652489     -3.46278937912809
  H   6.04002894720695      5.61202710898782      0.45270709950573
  H   6.26522757907559     -5.63007191378023     -0.13153230470293
  H   9.09292462963633     -2.80750072911664     -3.67461911981597
  H   4.38319314608117      0.11782510942718     -5.05737431663859
  H   -4.38352295165039      0.11665410242281     -5.05756030073055
  H   -0.00251577498713      5.33505639086024     -3.31161636423325
  H   -4.94330301200007      3.52396903285831      3.19320696461781
  H   10.76243502794307      2.90193177312716      1.40325290667074
  H   -1.70034729965075     -2.32898484039254      4.79678050040151
  H   -7.07683723854513      0.12497594402894     -2.99208438064428
  H   7.07308220091849      0.12014490942315     -2.99045876116203
  H   8.71953821702845     -0.05742039119333      2.14227389832348
  H   3.71320548392077      0.03605801784805     -1.75130432103489
  H   -8.71888154868394     -0.06384267169595      2.13758865057849
  H   -3.71425590437541      0.03975200174356     -1.76075545039127
  H   -8.07059865586222     -0.07989365289815      5.39657382538082
  H   8.05597383754724     -0.07576385044180      5.40035965763477
  H   10.76170805059246     -2.90719265807631      1.29148452054527
  H   -10.76339868027497      2.89728227448286      1.40586640853029
  H   -10.75941872594022     -2.91157818115688      1.28931499700262
  H   -3.69026917411093     -1.95227968252411      3.01299250487513
  Cu  -1.72392231445500     -0.25621912343238      3.55333319446104
  H   3.39062898028465     -2.07697376438322      2.91818158834616
  H   5.26132549676788     -3.78217318575503      3.00487397481320
  O   -0.00982494496789      0.75854380756348      3.77670852717499
  O   -1.23862548703794     -1.49263951024489      4.92998576704613
  H   -5.18990804240962     -3.74091320820128      2.91320181242153
  H   1.64081662603320     -1.65045478247113      5.54687859025189
  H   -0.01661545239051      0.99257883344668      4.71511948310479
  Cu  1.66118700392097     -0.26812235356568      3.49855645017337
  O   1.16203116648378     -1.72130660911338      4.71219220407876
  H   0.05350231032393     -1.66863767117826      4.87986553121888
  O   4.64013460420287     -1.05160934508395      5.01364325119279
  H   5.19517777297387     -0.96220391948076      5.79513215663285
  H   4.97260761410902     -1.86640152027293      4.56157666353220
  H   -5.28390678721799     -0.18000573336676      3.42385930528671
  H   5.22442013855144     -0.17673407792825      3.43513186196590
  O   2.16822251141205      1.81786783487562      5.80239888785428
  C   2.26937431701458      2.75895605586038      5.12498633784121
  O   2.36445493756253      3.71609861602064      4.47026107107050
164
CO - modelC-2Cu (iso1), E(r2SCAN3c/def2-mTZVPP)=-10326.847943523666 , E(M06L/def2-TZVPP)=-10329.235471557084
  Zr  -6.70467461556898     -1.90842310139238      1.78965305119666
  Zr  6.71640384953017      1.73967934681320      1.85245338163889
  Zr  6.70722670121749     -1.90580156565875      1.78473936873221
  Zr  -6.72611158041008      1.74691727434971      1.84525339989273
  Zr  -3.79446311210785     -0.05281063275611      1.02524279205302
  Zr  3.79625591271251     -0.05275882932615      1.02355504201592
  Zr  8.52977912421660      0.03472574065532     -0.63930691091803
  Zr  -8.52946451778753      0.03353506343321     -0.63974752622619
  Zr  5.62509672012776      1.86982096205512     -1.36725432339572
  Zr  -5.65974659742364     -1.77424824437395     -1.47529638955785
  Zr  -5.62799731702342      1.86830056306349     -1.37040445704174
  Zr  5.65802295988404     -1.77956694798107     -1.47498606036146
  O   -7.97919866219007     -0.02420507848204      1.52791327082978
  O   7.97720592241958     -0.02699244139524      1.53014927407442
  O   -5.03004904237047     -1.67095550676706      0.57018913517228
  O   5.00103791952833      1.65569274551450      0.69094442098145
  O   5.02286872688884     -1.69031012159636      0.58081569599097
  O   -5.00670432195961      1.65139519594101      0.68496348840528
  O   -5.48919783343913     -0.02550975177982      2.48271647348932
  O   5.47667498431698     -0.04017107371469      2.49324414002372
  O   4.45393330169609      0.03645768502595     -1.13452977251153
  O   -4.45152462706463      0.04044668468847     -1.14007049623227
  O   6.82383902435933      0.09152934245482     -2.06211872218079
  O   -6.82570242160581      0.09211956420942     -2.06481367217720
  O   7.28972921023829      1.64333418378806     -0.15149694809406
  O   -7.31749234015548     -1.59728473574443     -0.27528066980528
  O   -7.29644787038782      1.64951320118132     -0.15731559337680
  O   7.31416459839236     -1.59680722584946     -0.27299806071890
  O   -7.49222698661041     -1.17346601171332      3.80853591589840
  O   7.49328900389662      1.07477101288363      3.85052999428471
  O   9.99130800607647      1.39219405531469      0.32312598553965
  O   -9.99043392691472     -1.35820698222717      0.27190285373883
  O   8.86786798930273     -2.50870205754083      1.84018892279300
  O   -8.86698396039808      2.48298706545761      1.93364890044472
  O   7.49327400175403     -1.17167497033370      3.80858700108329
  O   -7.49246501425319      1.07316695418865      3.85066098604070
  O   -9.99073192157110      1.38980289527968      0.32342795088665
  O   9.99174796911234     -1.35604386038937      0.27149700769924
  O   -8.86644300927385     -2.51073395248397      1.84002102124658
  O   8.86741800754968      2.48484900910191      1.93355101164642
  O   4.90890989016176      1.21150101025183     -3.45117696141764
  O   -4.90797280794040     -1.03638301600111     -3.49312399881181
  O   -4.90821108267662      1.21044301585613     -3.45100005437980
  O   4.90860411205523     -1.03514497920055     -3.49328205569371
  O   -2.40378691161635     -1.23638409902477     -0.10168193476433
  O   2.40317397956436      1.28414298591110     -0.05697299167925
  O   -3.49886689972473      2.44088092832132     -1.62720605608034
  O   3.50302291029246     -2.35375001855113     -1.70601296421685
  O   2.40493595296425     -1.23221594177822     -0.11317903507527
  O   -2.40625095184850      1.28067712895203     -0.05960295572054
  O   3.49520895203168      2.44075600943529     -1.62860601369098
  O   -3.49621991210291     -2.33104497214633     -1.71613811074110
  O   6.48941393049282      3.92305473010183      1.44496304388706
  O   -5.47892713676903     -2.84565293302812      3.16140578496553
  O   5.08257475074790      2.58661407469178      3.38131769582713
  O   6.65753487291127     -4.03307572478242      0.99765679091547
  O   -6.49477920369185      3.93050073605048      1.43291734369568
  O   -3.04040270453051     -1.32878782006388      2.61701795710080
  O   -2.75799032291984      1.20203054904762      2.61964016614730
  O   -5.09217135325486      2.59584892131704      3.37210383604161
  O   -6.64726625283483     -4.03029558001960      1.00549410997918
  O   9.08335810929866      1.53707289434017     -2.27450347030500
  O   -9.13593022606938     -1.28268720883580     -2.36956245423342
  O   7.19976827874797      2.73928263016783     -2.68007304847578
  O   -7.27811126259546     -2.48125326939455     -2.88798332097371
  O   -5.72261234788972      3.99391745356636     -0.69689386476707
  O   5.76772504512734     -3.92501253835256     -1.07903223102754
  O   -7.20320391760002      2.73657923210461     -2.68689318811888
  O   7.27701188843115     -2.47924438413477     -2.88852665607575
  O   5.72413313576098      3.99262328610179     -0.68747161192538
  O   -5.75608583006235     -3.92046423675466     -1.07082724774345
  O   2.72503938258034      1.19144244891795      2.62081604991911
  O   -9.08695340703935      1.53519657722327     -2.27795835740691
  O   9.13453844015434     -1.28159845119953     -2.36746650709532
  O   2.95909041743697     -1.28752368473919      2.56059510005059
  O   5.57622277802140     -2.92026883210713      3.20255106862606
  C   -7.68062297795699     -0.06583618203439      4.36132062708134
  C   7.67593175308563     -0.06370532974524      4.36116566647462
  C   9.87577363167663      2.26948712648599      1.21728385856682
  C   -9.87314254345099     -2.27136775345954      1.12980475100261
  C   9.87531611353796     -2.26777189385196      1.13120494584734
  C   -9.87660088032394      2.26586408467552      1.21819337213046
  C   4.73496710394585      0.09818851411254     -4.00970066190639
  C   -4.73497256941546      0.09684623490540     -4.00973828853654
  C   6.08604523121965      4.51066953063157      0.39761312948641
  C   1.20321789216733     -3.78666108452610     -2.38540722862999
  C   1.20257801006922      3.91808645281658     -2.23517681700256
  C   -0.00170785268700      2.29387459862260     -0.91335736037747
  C   6.23992302435136     -4.53240327741473     -0.07526323144590
  C   8.50337876162959     -2.19176064240550     -2.97302885560515
  C   -1.20582081818522     -3.78405193093824     -2.38352743073579
  H   4.22404554896736      2.12178897251989      3.21076649173602
  C   0.00121692602970     -2.22891326517254     -0.98416838840527
  C   -6.08783787026565      4.51518846523859      0.38545226604927
  C   -8.43866256952250      2.47482476271368     -2.80387423495628
  C   -6.22573504155605     -4.52893503641121     -0.06633962184536
  C   -8.50481180378697     -2.19483609985315     -2.97207589171898
  C   8.43480587693862      2.47712146713645     -2.79947192749001
  C   -0.00223175967640     -4.32281914108458     -2.82372097003551
  C   1.20043453036914     -2.73514241185401     -1.46510819051600
  C   -1.20662670147461      3.91724960506767     -2.23520184077977
  C   -0.00217795830304      4.47454177566905     -2.64975125795117
  C   -2.46036615023548     -2.07510966234890     -1.04732260354599
  C   -1.19955253151693     -2.73302475012440     -1.46266966330206
  C   2.45780817310913      2.15109236213546     -0.97112486985169
  C   1.19787537560550      2.82455005203007     -1.36518066062611
  C   -2.46169877642222      2.14961538242321     -0.97165140053467
  C   -1.20147834440096      2.82362055888125     -1.36540705087084
  C   2.46256893276926     -2.08060501897546     -1.04930901393374
  H   4.92248321542364      3.51255385182506      3.15809500015037
  H   2.15200013482125      4.31060475548290     -2.58520107792072
  H   -2.14834978464026      1.83439236948131      2.21635547535435
  H   -0.00167560156644      1.43511061885058     -0.25189866055894
  H   -2.15645688270968     -4.15837849555944     -2.74990136821224
  H   2.15240662158993     -4.16316401859762     -2.75328186438210
  H   2.14332846541062      1.84081224523665      2.20363351739680
  H   0.00255313012716     -1.41292711184811     -0.27145942104043
  H   -6.26283333609399     -5.62957324223930     -0.14649161017003
  H   -9.09727686545548     -2.80864985939590     -3.67453838925214
  H   -4.22886572883719      2.14673827004494      3.17757195165824
  H   -9.00748556693418      3.15283496842285     -3.46560025277405
  H   -2.15636376598416      4.30899498355371     -2.58526363424606
  H   -6.04845566831511      5.61756282825424      0.43580847161542
  H   -0.00368645492884     -5.14632381629942     -3.53129219828342
  H   9.00282856796186      3.15480060261276     -3.46201938702633
  H   6.04707622914203      5.61285409864810      0.45081045566399
  H   6.28323706305329     -5.63270395038199     -0.15746253226814
  H   9.09537515566326     -2.80242640824501     -3.67846994158171
  H   4.38353804913888      0.11782560829198     -5.05747212636834
  H   -4.38373421816572      0.11667277566587     -5.05762098892668
  H   -0.00246233109381      5.32849507737217     -3.32022086668025
  H   -4.94987834327185      3.52902586815689      3.16794153701660
  H   10.76230332904866      2.90200250410655      1.40314354805275
  H   -1.72064758508765     -2.28700955733955      4.83351175148685
  H   -7.07755929393274      0.12192498429883     -2.99327193167511
  H   7.07376127603302      0.12115726905917     -2.99112793628733
  H   8.71933766639308     -0.05879435688628      2.14262838240358
  H   3.71361146568649      0.03600318983998     -1.74965749211246
  H   -8.72248723052810     -0.05904688431602      2.13872107571270
  H   -3.71562716522664      0.03873921179124     -1.76010085374930
  H   -8.05700292012915     -0.07899176128747      5.40078838690402
  H   8.04871850308496     -0.07540256295774      5.40284343128135
  H   10.76293381338283     -2.90491659710869      1.29404075521261
  H   -10.76404824867788      2.89603867919329      1.40708267370613
  H   -10.75933527310749     -2.91135413843191      1.28966643324029
  H   -3.69442808760013     -1.95264906258650      2.98676625673328
  Cu  -1.75651903909922     -0.23285413523904      3.55980371409282
  H   3.28773455244433     -2.13889098023485      2.86679670155021
  H   5.29375528672117     -3.81393189905419      2.98637177438035
  O   -0.03009005945206      0.76767278712772      3.64779591230554
  O   -1.27876603439133     -1.43949679681466      4.96659736639607
  H   -5.19183990418689     -3.73458550062442      2.92714332499425
  H   1.63920548344174     -1.73006765238622      5.45239985977198
  H   -0.00929399052795      1.26784888175696      4.47341314234674
  Cu  1.64182571045080     -0.25573657761148      3.46766854556910
  O   1.10256066284557     -1.71277008942822      4.65092941443968
  H   0.00381944053982     -1.61572283012713      4.88182776486595
  O   4.64033871499454     -1.11171635513608      5.01631750102534
  H   5.22725246678127     -1.05526204002384      5.77752409495358
  H   4.95770396285489     -1.90922859305251      4.52339585377534
  H   -5.27130732653665     -0.15431232310934      3.42089166069084
  H   5.21538353029414     -0.19044324498707      3.42787085889411
  C   -4.70229203583431     -0.90872381887667      5.37130100829902
  O   -4.50692076631420     -1.59951395671879      6.24289259027394
164
CO - modelC-2Cu (iso2) , E(r2SCAN3c/def2-mTZVPP)=-10326.845907976007 , E(M06L/def2-TZVPP)=-10329.230845850252
  Zr  -6.70884217643871     -1.91411256379509      1.78659246983460
  Zr  6.72008576982485      1.73744966375004      1.85498093606409
  Zr  6.71471895714912     -1.91571430528867      1.77955106018740
  Zr  -6.73351331632102      1.75322735876294      1.84329794774608
  Zr  -3.79629806200027     -0.04840713272888      1.02177455663633
  Zr  3.80495194036022     -0.05119555806712      1.01822144875887
  Zr  8.52977953756280      0.03472587789053     -0.63930668825832
  Zr  -8.52946439619731      0.03353493199847     -0.63974731317559
  Zr  5.62809267530366      1.87271813050398     -1.36657942624713
  Zr  -5.66131525154483     -1.77305822618729     -1.47662298017762
  Zr  -5.63074042192753      1.86852319874020     -1.37331017565455
  Zr  5.66308751682278     -1.77935908546541     -1.47987047753907
  O   -7.97885158719176     -0.02341966870416      1.52622122255061
  O   7.97968788851155     -0.02827348827739      1.52917439144282
  O   -5.03371287138114     -1.66557730576665      0.56824201042772
  O   5.00186446681174      1.65877348698063      0.69206516416308
  O   5.01890370069470     -1.70241529435634      0.57817385894982
  O   -5.01564248691577      1.64712272319972      0.68139558414698
  O   -5.49510225521431     -0.02097754045669      2.48274017283907
  O   5.47657303576441     -0.04510378543678      2.48872249201979
  O   4.45569963622569      0.03637241173397     -1.13353802354303
  O   -4.45098035117655      0.04154076560430     -1.14352406818399
  O   6.82517148670637      0.09541226741591     -2.06496566113888
  O   -6.82671297306624      0.09247092272586     -2.06576470538017
  O   7.28983539033174      1.64261959716845     -0.15111852843475
  O   -7.32041371371261     -1.59933098384849     -0.27874867539487
  O   -7.30190699124743      1.65383738254991     -0.16077218846631
  O   7.31467702556056     -1.59576316307428     -0.28006054465254
  O   -7.49222700742996     -1.17346597117567      3.80853590858318
  O   7.49328899459599      1.07477100465453      3.85052999938298
  O   9.99130791366388      1.39219398934490      0.32312590894521
  O   -9.99043394497195     -1.35820687786656      0.27190286951473
  O   8.86786799732187     -2.50870198587845      1.84018900265292
  O   -8.86698395888902      2.48298708124602      1.93364887366600
  O   7.49327402740514     -1.17167501209346      3.80858696766856
  O   -7.49246500313348      1.07316695343692      3.85066097448090
  O   -9.99073194438708      1.38980290553966      0.32342791125102
  O   9.99174788973795     -1.35604392283965      0.27149687119210
  O   -8.86644300226782     -2.51073403702630      1.84002092317446
  O   8.86741796625101      2.48484900041484      1.93355099578355
  O   4.90890985573058      1.21150099032050     -3.45117696875636
  O   -4.90797291854369     -1.03638301299352     -3.49312405896885
  O   -4.90821097752835      1.21044302959673     -3.45100003634557
  O   4.90860403297615     -1.03514496261101     -3.49328206429161
  O   -2.40378697224442     -1.23638417293027     -0.10168194103053
  O   2.40317399691243      1.28414274494806     -0.05697310072167
  O   -3.49886690616408      2.44088086648242     -1.62720613452475
  O   3.50302288161256     -2.35375024012388     -1.70601278738538
  O   2.40493588907213     -1.23221561187860     -0.11317930101446
  O   -2.40625099973910      1.28067725678726     -0.05960284840277
  O   3.49520891789775      2.44075611127691     -1.62860589397635
  O   -3.49621987827593     -2.33104492816023     -1.71613810872414
  O   6.49665244277945      3.92283400263618      1.44198125960770
  O   -5.48097128782386     -2.84577744321892      3.14907174279960
  O   5.10209609800469      2.59044271505283      3.38100230324459
  O   6.68078416306643     -4.04071897853991      0.94728043599014
  O   -6.50199585461543      3.93473058129637      1.42483445040473
  O   -3.07047503047466     -1.28923668837244      2.64455394856355
  O   -2.78806314337276      1.24254717650190      2.60460221251208
  O   -5.10170472154960      2.59986518640985      3.36534393708198
  O   -6.65224831314037     -4.03312241384659      0.99618615966178
  O   9.08500816421082      1.54138078922653     -2.27237662785983
  O   -9.13741202580745     -1.28193523067963     -2.37045773758398
  O   7.20095902135364      2.74243750746264     -2.67918289907784
  O   -7.27930585897367     -2.47938403140590     -2.89054278965993
  O   -5.72263744399895      3.99402270803013     -0.70215950166696
  O   5.76368962599403     -3.92478219989899     -1.11632053719542
  O   -7.20621602719755      2.73449334346883     -2.69059484314336
  O   7.28391394291225     -2.46963764880768     -2.89908034460874
  O   5.72584420815160      3.99373385476523     -0.68827947486987
  O   -5.75375038344796     -3.91976117388280     -1.07652498967021
  O   2.75610456021174      1.20760130466115      2.63589596097197
  O   -9.08985380293814      1.53349062037841     -2.27983537698400
  O   9.14034349397324     -1.27479062312784     -2.36888925873534
  O   2.97320500155201     -1.28035192912507      2.58947873813827
  O   5.67572583875448     -2.98141874050086      3.19740719698526
  C   -7.68420279257815     -0.06681983639173      4.36108329215713
  C   7.67590172278692     -0.06418344505089      4.36101752281004
  C   9.87625173210213      2.26869358868389      1.21796106128264
  C   -9.87358446949526     -2.27114808929752      1.12993169096959
  C   9.87611103233120     -2.26673415337153      1.13240013904512
  C   -9.87719555049323      2.26566804333272      1.21786163796386
  C   4.73600565630937      0.09845449684671     -4.01012509909150
  C   -4.73511300635576      0.09683385755448     -4.00987049112767
  C   6.09179075731480      4.51114304915862      0.39636221587694
  C   1.20286490336157     -3.78736918571408     -2.38592054577281
  C   1.20255486319944      3.91624735001808     -2.23802893769358
  C   -0.00157745028712      2.29547112149234     -0.91172816657517
  C   6.26043830516840     -4.53562084961916     -0.12387268807701
  C   8.51016707829423     -2.18159951786969     -2.98063438645365
  C   -1.20620230477476     -3.78597245992713     -2.38139031206704
  H   4.23882989615371      2.13614080429448      3.20057313968785
  C   0.00096047272872     -2.22580539433963     -0.98805975494899
  C   -6.09273395926810      4.51768374256495      0.37747942705163
  C   -8.44198107292148      2.47298532029579     -2.80638119144388
  C   -6.22894805253121     -4.53005508859931     -0.07549743061846
  C   -8.50634859256001     -2.19373690360630     -2.97348787236683
  C   8.43655779618690      2.48086625401208     -2.79773483007594
  C   -0.00264740678173     -4.32504963670693     -2.82177197604054
  C   1.20012194167804     -2.73335266897769     -1.46817969612875
  C   -1.20656464070314      3.91449389062556     -2.23892248946602
  C   -0.00221883497036      4.47121974970268     -2.65444123020198
  C   -2.46101912235018     -2.07489597291520     -1.04753594524619
  C   -1.19984989294373     -2.73257330349893     -1.46342660625272
  C   2.45795114307531      2.15186870159786     -0.97097804252331
  C   1.19795592062483      2.82510041654716     -1.36502335576223
  C   -2.46165835826401      2.14966727593554     -0.97212803084684
  C   -1.20136851917506      2.82320364305091     -1.36614094787009
  C   2.46314699712370     -2.08034231648530     -1.05318347132386
  H   4.95279885899170      3.52285601782642      3.17864661399207
  H   2.15197160057278      4.30785572220730     -2.58908414307165
  H   -2.17237147278090      1.86816450751246      2.20006809144691
  H   -0.00131509692448      1.43927653268638     -0.24693618386099
  H   -2.15700316132302     -4.16199959343543     -2.74561692568062
  H   2.15203889678470     -4.16456187024825     -2.75321813641473
  H   2.19109417816585      1.86469477900102      2.20757712053941
  H   0.00146243515299     -1.40671618681001     -0.27875132355038
  H   -6.26916103674548     -5.63027868833698     -0.15917354595372
  H   -9.09902393854562     -2.80793951730841     -3.67543535078414
  H   -4.23103732484056      2.16968147958308      3.14953352834934
  H   -9.01118319898971      3.15109968900744     -3.46765801805101
  H   -2.15631387943342      4.30470401233607     -2.59064306159195
  H   -6.05568977384914      5.62020899607650      0.42488178360843
  H   -0.00437319614893     -5.15034498975639     -3.52721837674515
  H   9.00437115699571      3.15903629401149     -3.45994452156352
  H   6.05476231046124      5.61341065165957      0.44924735962523
  H   6.32063929125537     -5.63410557055448     -0.22096360769791
  H   9.10331010166847     -2.78800446578124     -3.68878733098659
  H   4.38635054541878      0.11786819739509     -5.05848219559745
  H   -4.38379227508998      0.11670598406612     -5.05769645144967
  H   -0.00258359140850      5.32347591449101     -3.32705298244897
  H   -4.97727330287002      3.54185623315361      3.19324638508177
  H   10.76325895341120      2.90003048084499      1.40531103243961
  H   -1.90366037925560     -2.11726835573517      5.00052089432020
  H   -7.08062318161592      0.12206852083641     -2.99368912050178
  H   7.07689839714204      0.12782563339668     -2.99337638740565
  H   8.72217614295424     -0.06139989423079      2.14116090785596
  H   3.71707417016747      0.03977384348389     -1.75068317247953
  H   -8.72226542441929     -0.06059181760440      2.13673325806956
  H   -3.71580797941656      0.04057635489465     -1.76428711783817
  H   -8.06549024566302     -0.07993133876842      5.39830403787666
  H   8.04732540300511     -0.07473605889281      5.40321149243008
  H   10.76474746395273     -2.90161786388515      1.29791169423617
  H   -10.76427596834862      2.89596857779411      1.40730849783413
  H   -10.75990198047662     -2.91066306631015      1.29041122310549
  H   -3.70968832084767     -1.93035140533103      3.01119363785347
  Cu  -1.79861908539419     -0.17407789101178      3.57767494270353
  H   2.73164062921594     -2.19729604491099      2.42284437562016
  H   5.25119837204235     -3.79858309908658      2.92052326168988
  O   -0.06686445858544      0.81176864104238      3.63295902059229
  O   -1.33849239023297     -1.33530457443014      5.02417435294193
  H   -5.17852358629994     -3.72768448111818      2.90839096746447
  H   1.51050822627492     -2.08476768868970      5.01598438783980
  H   -0.02809961995367      1.27645942224700      4.47801602353144
  Cu  1.59563390926041     -0.23704985493182      3.42782231389732
  O   0.90530200674565     -1.86674224699607      4.29594636651527
  H   -0.12028397125710     -1.67799941320200      4.70759812671133
  O   4.67927971683800     -1.18866303822820      4.97150495894684
  H   5.33534559107098     -1.22495678747164      5.67617101521229
  H   4.91716538537413     -1.96340695310057      4.39805925274366
  H   -5.28695286326675     -0.16391427030389      3.41355926137189
  H   5.22874239095211     -0.22158706063486      3.42400506858885
  C   2.59549596219473      0.69671695608832      5.61605097072014
  O   3.31891045356473      1.46960124905223      6.01474486144158
165
1H2O - modelC-2Cu , E(r2SCAN3c/def2-mTZVPP)=-10289.985640934850 , E(M06L/def2-TZVPP)=
  Zr  -6.70922470069562     -1.91484319371681      1.78524209640740
  Zr  6.71829296781191      1.73764226158930      1.85484441107464
  Zr  6.71671165010507     -1.91595159777779      1.77204455133482
  Zr  -6.73245967831936      1.75242760780598      1.84479157972707
  Zr  -3.79483308237375     -0.04742088229823      1.02430909217267
  Zr  3.79101183093043     -0.05324126306133      1.02560355529403
  Zr  8.52977902339069      0.03472599906418     -0.63930698961361
  Zr  -8.52946415137485      0.03353480696704     -0.63974723901672
  Zr  5.62403983044072      1.87055422227591     -1.36438095381225
  Zr  -5.66186327088034     -1.77250808470064     -1.47605163998582
  Zr  -5.63078644408461      1.86839946372887     -1.37137235945069
  Zr  5.65979366038374     -1.77843547109783     -1.47873546588567
  O   -7.97883296329588     -0.02360057711596      1.52618060004561
  O   7.97942879047117     -0.02959794174466      1.52939552503484
  O   -5.03537241678541     -1.66542272009501      0.56678937957676
  O   5.00255876207649      1.64917619100897      0.69571583535652
  O   5.01973741820536     -1.70328036001016      0.58103704791118
  O   -5.01480014803596      1.64823690829755      0.68266293272223
  O   -5.49573582344747     -0.02255087992051      2.48279136099209
  O   5.48029233140967     -0.05052837193152      2.48990172586602
  O   4.45301588199421      0.03522857153858     -1.13064049532827
  O   -4.45089361484628      0.04178499535880     -1.14285072002124
  O   6.82316751529223      0.09535828951261     -2.06177010131580
  O   -6.82677670958837      0.09319446137771     -2.06552573020006
  O   7.28922886020064      1.64289048392609     -0.14861014836784
  O   -7.32258124980722     -1.60060990319258     -0.27995877452900
  O   -7.30133915478440      1.65339308551678     -0.15973945006757
  O   7.31624557931582     -1.59835685446334     -0.28066376802192
  O   -7.49222703000115     -1.17346596926898      3.80853589810691
  O   7.49328913186739      1.07477099745232      3.85052998886180
  O   9.99130802738792      1.39219391222081      0.32312605919590
  O   -9.99043398440581     -1.35820687743401      0.27190283800489
  O   8.86786799828274     -2.50870212014479      1.84018892989343
  O   -8.86698399871582      2.48298708882044      1.93364887914982
  O   7.49327389542490     -1.17167501334727      3.80858705404509
  O   -7.49246499527393      1.07316695528407      3.85066095966958
  O   -9.99073200792481      1.38980296231753      0.32342791317955
  O   9.99174803329781     -1.35604388524020      0.27149701738481
  O   -8.86644302571543     -2.51073401369295      1.84002093098841
  O   8.86741794323455      2.48484910382503      1.93355091685234
  O   4.90890983192974      1.21150099904453     -3.45117691014396
  O   -4.90797292479668     -1.03638299993919     -3.49312406365958
  O   -4.90821099161479      1.21044302611442     -3.45100005333747
  O   4.90860418017265     -1.03514497394817     -3.49328208028018
  O   -2.40378695469502     -1.23638412448436     -0.10168191973103
  O   2.40317399254117      1.28414293938579     -0.05697295352837
  O   -3.49886694670816      2.44088093903450     -1.62720607218422
  O   3.50302291446880     -2.35375014413411     -1.70601286812336
  O   2.40493591700701     -1.23221580053287     -0.11317917304592
  O   -2.40625095784631      1.28067714451404     -0.05960296892393
  O   3.49520901115344      2.44075597949163     -1.62860601581072
  O   -3.49621992953446     -2.33104492830107     -1.71613811721418
  O   6.48454640928490      3.91854644373116      1.45713898849363
  O   -5.48639542162082     -2.85238841314754      3.14690966693688
  O   5.05732680531525      2.55953920923377      3.38358596057166
  O   6.67590579234415     -4.04075232134829      0.95288690644291
  O   -6.50037700004339      3.93407612292654      1.42784927090185
  O   -3.07797713807358     -1.29433614321128      2.63667376797934
  O   -2.77970566502942      1.23110525338680      2.60790677255632
  O   -5.09716902680270      2.59343967238639      3.36707312712889
  O   -6.65477884792832     -4.03457387519110      0.99193336069507
  O   9.08038816597544      1.54351512164165     -2.27125788595460
  O   -9.13832212915631     -1.28019230497584     -2.37152836438110
  O   7.19533481118592      2.74421964007373     -2.67392286157128
  O   -7.28040224944271     -2.47783015325273     -2.89216237181533
  O   -5.72203287202780      3.99439475494309     -0.69973833594030
  O   5.76375122362706     -3.92452225389428     -1.11274218438952
  O   -7.20525994049569      2.73587712393088     -2.68958563540565
  O   7.28198798137175     -2.46850551795766     -2.89766480148156
  O   5.71997685560388      3.99080585038152     -0.67532728485851
  O   -5.75390619980499     -3.91992541556826     -1.07974523542656
  O   2.74641773763439      1.21015775214001      2.61881064662678
  O   -9.08930662053584      1.53522884304464     -2.27933766132786
  O   9.13808262708947     -1.27232361291096     -2.36922215972852
  O   2.99463754338352     -1.27905021544127      2.61676928747593
  O   5.67486393909855     -2.98113922652745      3.20330247508553
  C   -7.68332386553490     -0.06695297367675      4.36139159793789
  C   7.68137456230883     -0.06417666041329      4.35940881051228
  C   9.87566715526269      2.27012507914609      1.21654213079005
  C   -9.87350653696658     -2.27119308924171      1.12984146465009
  C   9.87638157977845     -2.26716260914593      1.13181986286008
  C   -9.87708902110469      2.26555489102371      1.21802834369117
  C   4.73575211842167      0.09852567226381     -4.01017881560324
  C   -4.73532000834236      0.09687963144992     -4.00980599581783
  C   6.07853300902786      4.50769151449835      0.41123775756288
  C   1.20280244321786     -3.78549575710603     -2.38859324354994
  C   1.20250956870050      3.91502933812065     -2.23932817777285
  C   -0.00194212661334      2.29373306746858     -0.91354889478293
  C   6.25582951441894     -4.53590338357538     -0.11916330518420
  C   8.50790022492812     -2.18017466466157     -2.98012305909392
  C   -1.20615316098641     -3.78332056186200     -2.38398285181491
  H   4.19566520439979      2.12019055246580      3.14051327292311
  C   0.00078960646472     -2.22695011065657     -0.98663988075798
  C   -6.09063724001809      4.51723959991834      0.38088064593285
  C   -8.44106916571491      2.47461457601137     -2.80550551093404
  C   -6.23080663390097     -4.53069813119562     -0.07963974416703
  C   -8.50734265491299     -2.19209662999690     -2.97463835151957
  C   8.43114198738562      2.48403393108086     -2.79388393064030
  C   -0.00270220161219     -4.32195483190594     -2.82546485349515
  C   1.19995384707681     -2.73349893045547     -1.46831589272833
  C   -1.20657705914904      3.91370138112708     -2.23938690769119
  C   -0.00218148281849      4.47023105762102     -2.65531541898920
  C   -2.46153875377547     -2.07436709490956     -1.04723294803324
  C   -1.19990793013492     -2.73202999747846     -1.46372924041742
  C   2.45700702877423      2.15120713508540     -0.97176868140682
  C   1.19762092139941      2.82349254968298     -1.36664116489527
  C   -2.46212455492267      2.14898475739610     -0.97203893921432
  C   -1.20152282171172      2.82216592470783     -1.36708469374927
  C   2.46236881231172     -2.08140817594604     -1.05323594903434
  H   4.92800757365328      3.49978716167503      3.20367396195112
  H   2.15182324933548      4.30690440731914     -2.59030664201629
  H   -2.16517191292691      1.86711909431588      2.21901773998823
  H   -0.00255162694059      1.43715608073085     -0.24926799581177
  H   -2.15709825489165     -4.15806240187428     -2.74917741376041
  H   2.15179337925114     -4.16213647937229     -2.75687017863090
  H   2.18227492076482      1.86106272552133      2.18065429060454
  H   0.00069689701633     -1.41004824865506     -0.27478808552191
  H   -6.27181685213237     -5.63085096282888     -0.16456841272599
  H   -9.10041630211136     -2.80626088216965     -3.67637415279914
  H   -4.22693408233154      2.16034745670962      3.15518488009618
  H   -9.01002927842362      3.15309130937122     -3.46669902381549
  H   -2.15642345543116      4.30433364462283     -2.59038759550781
  H   -6.05175893391424      5.61969437579958      0.42950303721341
  H   -0.00466550045433     -5.14565111792632     -3.53276723419884
  H   8.99806604296505      3.16432910135384     -3.45453121886480
  H   6.03424580043305      5.60935989574152      0.46802595427008
  H   6.31272446267958     -5.63463215419532     -0.21386059167764
  H   9.10121170194575     -2.78657969730409     -3.68801844658757
  H   4.38618523947815      0.11784286595051     -5.05847272952400
  H   -4.38434331112428      0.11668066662510     -5.05783362268595
  H   -0.00257075725366      5.32283801739481     -3.32747565872455
  H   -4.96810799964698      3.53517056381972      3.19731759163779
  H   10.76136984414140      2.90398710258750      1.40123264095910
  H   -1.95402081989920     -2.16814871433336      4.95369869361000
  H   -7.08046157780667      0.12274901477406     -2.99348869776684
  H   7.07362796622936      0.12728046197695     -2.99057875369913
  H   8.72388511812394     -0.06353740549870      2.13889099292396
  H   3.71500255820081      0.03797930170801     -1.74866001675842
  H   -8.72188709007385     -0.06121842831700      2.13707805963611
  H   -3.71652164450339      0.04151074090125     -1.76448780192558
  H   -8.06302854372777     -0.07998671304341      5.39919116053081
  H   8.06257557572059     -0.07402433956227      5.39804331425518
  H   10.76452608969942     -2.90269665432458      1.29676921131798
  H   -10.76432438754313      2.89568265496027      1.40759262477368
  H   -10.75974589764398     -2.91088933311669      1.29022102400012
  H   -3.71483001419177     -1.94063773020725      2.99767814038974
  Cu  -1.79968947061907     -0.19624188688304      3.58773861168707
  H   2.76742531341962     -2.19906861297745      2.44602774029527
  H   5.23859016934107     -3.79231929785002      2.92718357651739
  O   -0.07164250656249      0.78189780778577      3.73493517663978
  O   -1.36857340714246     -1.40245361925219      5.00128569200518
  H   -5.18796426316466     -3.73606928468320      2.90787883080819
  H   1.44737809706243     -2.12864286975223      5.01082588844046
  H   -0.00888355635718      1.07535753788972      4.65423515323294
  Cu  1.57608519755861     -0.25909419167430      3.44400206187855
  O   0.87994962124720     -1.94003467731755      4.25251448227520
  H   -0.13725486582269     -1.76020344865531      4.64625465191276
  O   4.80271041022468     -1.34846642418313      5.08300488585840
  H   5.49420072925749     -1.45967736133451      5.74342010329973
  H   5.00451310964628     -2.05714510895263      4.40231836626482
  H   -5.28514892345994     -0.16671484856638      3.41296214893180
  H   5.25234921803351     -0.22313398580648      3.42264797392595
  O   2.62185273082796      0.27367932600192      5.53100353740036
  H   2.98816767288235      1.14902338137055      5.36188939429779
  H   3.39451573626746     -0.32541007627006      5.43641462622558
168
2H2O - modelC-2Cu , E(r2SCAN3c/def2-mTZVPP)=-10366.425855196931 , E(M06L/def2-TZVPP)=
  Zr  -6.70426904608924     -1.90151208551178      1.78514796953212
  Zr  6.71452419169025      1.74196220815109      1.85197197184163
  Zr  6.70379689814917     -1.90159037662497      1.78820436552368
  Zr  -6.71572062918964      1.74340885463809      1.85098904330024
  Zr  -3.78067121505909     -0.04351200514409      1.03922089074436
  Zr  3.78955862712395     -0.04727488469582      1.02806605835940
  Zr  8.52977897419762      0.03472582099659     -0.63930692340095
  Zr  -8.52946435283434      0.03353479603240     -0.63974775919127
  Zr  5.62571155369607      1.86890312409664     -1.36752490969685
  Zr  -5.65093829821366     -1.77498966035303     -1.46868515510060
  Zr  -5.62790153953006      1.86653670114556     -1.36815449056990
  Zr  5.65551216002630     -1.77820606540403     -1.47080716598201
  O   -7.97281959838548     -0.02692456308518      1.53021137029140
  O   7.97430648393806     -0.02599955813906      1.53051648268927
  O   -5.01593350872440     -1.68119973885933      0.59332110875241
  O   5.00255774914450      1.65504687174016      0.68937489860443
  O   5.02006766459004     -1.68414692776791      0.58601074762424
  O   -5.00826476654962      1.64841875715135      0.68866580687292
  O   -5.46760362600804     -0.03741885716628      2.50637387456008
  O   5.46906404923866     -0.03798207975460      2.49825451852898
  O   4.45231023383985      0.03712662008670     -1.13352138801721
  O   -4.45228353064684      0.03867092544346     -1.12963752781431
  O   6.82331769015707      0.09007742024147     -2.06136037093951
  O   -6.82330516319249      0.08820236473661     -2.06181985446535
  O   7.29117370816452      1.64455312849701     -0.15286213699502
  O   -7.30909545237668     -1.59674795481467     -0.26969459122883
  O   -7.29534745243713      1.64583263801598     -0.15507975760715
  O   7.31196297902295     -1.59605206196254     -0.26995168877550
  O   -7.49222700826012     -1.17346599453236      3.80853596129732
  O   7.49328901405902      1.07477100387629      3.85052999656109
  O   9.99130802142516      1.39219402282411      0.32312600282368
  O   -9.99043392632652     -1.35820687511043      0.27190293309644
  O   8.86786799245852     -2.50870208324196      1.84018889672787
  O   -8.86698396906649      2.48298709731528      1.93364891370303
  O   7.49327399235387     -1.17167497436042      3.80858699710045
  O   -7.49246500695471      1.07316697440683      3.85066101442137
  O   -9.99073196989457      1.38980296071669      0.32342801516846
  O   9.99174800822859     -1.35604388236908      0.27149703011724
  O   -8.86644300767108     -2.51073401917542      1.84002096616260
  O   8.86741801975690      2.48484904424956      1.93355098046131
  O   4.90890990318834      1.21150098966342     -3.45117697876660
  O   -4.90797291976675     -1.03638297882165     -3.49312402582424
  O   -4.90821100030098      1.21044300697821     -3.45100000615913
  O   4.90860409932006     -1.03514497812578     -3.49328204869844
  O   -2.40378690365357     -1.23638392829363     -0.10168202025676
  O   2.40317398540212      1.28414294334079     -0.05697297726789
  O   -3.49886696071860      2.44088102056454     -1.62720597711658
  O   3.50302294462362     -2.35375001896064     -1.70601296471751
  O   2.40493596817384     -1.23221592138185     -0.11317897360969
  O   -2.40625092659205      1.28067697569313     -0.05960306211738
  O   3.49520900131574      2.44075601619621     -1.62860600828668
  O   -3.49621995503670     -2.33104503128776     -1.71613802150847
  O   6.49232091726939      3.92442260331570      1.44027416391188
  O   -5.56826076682516     -2.91365408562515      3.20691299357853
  O   5.09520063304426      2.58819024473544      3.38522183006343
  O   6.64835040778464     -4.02906504132462      1.01074003691164
  O   -6.50021282639871      3.92644703970787      1.43290485671486
  O   -2.90425722097986     -1.23349584621822      2.61232133551318
  O   -2.77692318545521      1.29437699711273      2.59120582960015
  O   -5.10095704322409      2.59950066773141      3.37516377449683
  O   -6.64782710441278     -4.03011502133487      1.00314410695124
  O   9.08445421748686      1.53342052271755     -2.27635494818416
  O   -9.12854481175737     -1.29073043685651     -2.36519103090571
  O   7.20155506112573      2.73661400243340     -2.68268158995901
  O   -7.26756015995647     -2.48619071124751     -2.88028177194463
  O   -5.72540916311846      3.99031083021487     -0.69585879664556
  O   5.76409386331162     -3.92394838386531     -1.06850357622905
  O   -7.20481618915435      2.73218984414446     -2.68605221146391
  O   7.27283232533503     -2.48304453615261     -2.88381262795171
  O   5.72412118464753      3.99211743261050     -0.69113529615517
  O   -5.74731379648683     -3.92101514980684     -1.06884173696457
  O   2.74939234133659      1.22360264383973      2.61739107356599
  O   -9.08682444930089      1.52802395464864     -2.27823958775354
  O   9.13167827940671     -1.28554844995719     -2.36646348267336
  O   2.90276483653757     -1.27419156519246      2.55567782821636
  O   5.55773879269551     -2.90093931899202      3.20963677660496
  C   -7.67439016245438     -0.06491786958566      4.36163869608984
  C   7.67576885107711     -0.06334118123228      4.36138684151292
  C   9.87552213208508      2.26966755865361      1.21715518964697
  C   -9.87355127637543     -2.27065895904894      1.13081140947577
  C   9.87480336240494     -2.26819207243620      1.13092852359965
  C   -9.87511651231847      2.26761333477827      1.21706856764774
  C   4.73492125634285      0.09807423360947     -4.00956878745566
  C   -4.73441038946434      0.09685761363431     -4.00942594412094
  C   6.08765504076298      4.51104639877083      0.39320309861325
  C   1.20310777727772     -3.77917267104646     -2.39315956005369
  C   1.20247656097025      3.91172157682858     -2.24238750938686
  C   -0.00148910019318      2.29314541928356     -0.91322590512579
  C   6.23182638064135     -4.52993022811603     -0.06221403821558
  C   8.49932226786425     -2.19642776842369     -2.96961481412803
  C   -1.20569553266807     -3.77512407814251     -2.39284005279306
  H   4.23100138754356      2.13001427117514      3.21730862677837
  C   0.00153579189151     -2.22836340068634     -0.98382086837771
  C   -6.09458275828332      4.51144128021081      0.38552430930871
  C   -8.43914592640479      2.46851350041611     -2.80454475556784
  C   -6.22263487379568     -4.52906175609601     -0.06706654645159
  C   -8.49444505667146     -2.20156307964337     -2.96672589471133
  C   8.43621578751763      2.47367887978574     -2.80178373443848
  C   -0.00229223975884     -4.31215640832179     -2.83541441162482
  C   1.20038153027825     -2.73256415401343     -1.46732482406888
  C   -1.20640368743262      3.91049549734212     -2.24322317108703
  C   -0.00212393942352      4.46618317847762     -2.65996893447471
  C   -2.45921121165287     -2.07277176888790     -1.04776684949019
  C   -1.19904848216422     -2.72901222516118     -1.46630161258536
  C   2.45789991289118      2.15037572127600     -0.97168667287218
  C   1.19773421084029      2.82197743461099     -1.36768616719616
  C   -2.46090232761236      2.14873185706429     -0.97300123107543
  C   -1.20099274226901      2.82059291968737     -1.36863619526434
  C   2.46265861915312     -2.07970846783747     -1.04910944649639
  H   4.93695546509100      3.51966556770111      3.18586447803626
  H   2.15202167726936      4.30233944924755     -2.59417321713025
  H   -2.20496241651889      1.94526473444994      2.16412167122665
  H   -0.00111286164503      1.43820824246607     -0.24681089079125
  H   -2.15629272810965     -4.14610585371072     -2.76265711637855
  H   2.15235868141972     -4.15345937463066     -2.76310024011335
  H   2.17330355969045      1.89085461722778      2.22080742679797
  H   0.00286126570898     -1.41737768678813     -0.26537123568815
  H   -6.26146570289804     -5.62962991291735     -0.14818747555558
  H   -9.08446706304642     -2.81623354219439     -3.67044549482064
  H   -4.22705444759725      2.16446171552464      3.17552241487096
  H   -9.00881533044137      3.14442534430082     -3.46757982370524
  H   -2.15614551712708      4.30012156758582     -2.59555310312301
  H   -6.06018477310316      5.61399613405707      0.43407787733829
  H   -0.00378124151127     -5.13235324627617     -3.54683163307684
  H   9.00491349200336      3.15057305046754     -3.46463487448134
  H   6.04898319613529      5.61328882569044      0.44538270776559
  H   6.27230566412452     -5.63059025300213     -0.14106543121767
  H   9.09041444018736     -2.80899152252620     -3.67424855480799
  H   4.38347473619296      0.11780447435325     -5.05740260743645
  H   -4.38309125062192      0.11654061551863     -5.05727555949371
  H   -0.00233068628532      5.31766200241211     -3.33357047714390
  H   -4.97071177628381      3.53849387732286      3.19159589568693
  H   10.76196133110832      2.90249963375927      1.40265041467834
  H   -2.04052282919185     -1.68658147984875      5.35146649438854
  H   -7.07230567700790      0.11538276519749     -2.99112460488682
  H   7.07233370186596      0.11834635731491     -2.99063261880598
  H   8.71585317085799     -0.05681935507110      2.14379332306599
  H   3.71285347760239      0.03674092221048     -1.74965437013657
  H   -8.71394690396765     -0.05782872036185      2.14400861860996
  H   -3.71464460902390      0.03631095096410     -1.74791864168312
  H   -8.04610716699647     -0.07738404306320      5.40349463266062
  H   8.04839727472858     -0.07553917544961      5.40300936420586
  H   10.76215126810042     -2.90615393885099      1.29258849581769
  H   -10.76149627672515      2.90059771504889      1.40215615380287
  H   -10.76056810728441     -2.90913572580014      1.29212308615306
  H   -3.39480322399321     -1.97179042354610      2.99385318044458
  Cu  -1.71588401307948     -0.05663284778911      3.59647315396899
  H   3.30060722679198     -2.06847605380682      2.92863169655434
  H   5.25735306916272     -3.78742308805761      2.98783723270208
  O   0.01992039603129      0.91285189967238      3.66558945549913
[truncated: 12,856 more chars]
